# Supplementary material for: Bis[1-(1-adamantyliminomethyl)-2-naphtholato-κ2 N,O]cobalt(II)
Source: Acta Crystallogr Sect E Struct Rep Online. 2008 Sep 6;64(Pt 10):m1223. doi: 10.1107/S1600536808027475 (PMC2959448; doi:10.1107/S1600536808027475)
Supplement: Supplementary file 1 [file e-64-m1223-sup1.cif]

##############################################################################
###                                                                        ###
###        Electronic paper (Acta Crystallographica Section E)             ###
###                                                                        ###
##############################################################################
#                                                                            #
# This CIF contains the data in a paper accepted for publication in Acta     #
# Crystallographica Section E. It conforms to the requirements of Notes      #
# for Authors for Section E, and has been peer reviewed under the auspices   #
# of the IUCr Commission on Journals.                                        #
#                                                                            #
# Full details of the Crystallographic Information File format               #
# are given in the paper "The Crystallographic Information File (CIF):       #
# a New Standard Archive File for Crystallography" by S. R. Hall, F. H.      #
# Allen and I. D. Brown [Acta Cryst. (1991), A47, 655-685].                  #
#                                                                            #
# The current version of the core CIF dictionary is obtainable from          #
# ftp://ftp.iucr.org/pub/cif_core.dic. The current version number is 2.4.    #
#                                                                            #
# Software is freely available for graphical display of the structure(s) in  #
# this CIF.  For information consult the CIF home page http://www.iucr.org/  #
# cif/home.html                                                              #
#                                                                            #
# This file may be used for bona fide research purposes within the           #
# scientific community so long as proper attribution is given to the journal # 
# article from which it was obtained.                                        #
#                                                                            #
##############################################################################
                                             
data_global
_audit_creation_method     'from SHELXL97 CIF and IUCr SHELXL97-template'
_journal_date_recd_electronic     2008-08-08
_journal_date_accepted     2008-08-26
_journal_name_full     'Acta Crystallographica, Section E'
_journal_year     2008
_journal_volume     64
_journal_issue     10
_journal_page_first     m1223
_journal_page_last     m1223
_journal_paper_category     QM
_journal_coeditor_code     GK2163
_publ_contact_author_name     'Marilyn M. Olmstead'
_publ_contact_author_address
; Department of Chemistry
  University of California
  One Shields Avenue
  Davis, CA
  USA
;
_publ_contact_author_email     olmstead@chem.ucdavis.edu
_publ_contact_author_fax     530-752-8995
_publ_contact_author_phone     530-752-6668
_publ_section_title
;
Bis[1-(1-adamantyliminomethyl)-2-naphtholato-\
\k^2^<i>N</i>,<i>O</i>]cobalt(II)
;
loop_
    _publ_author_name
    _publ_author_address
    'Franco, Jimmy U.'
; Department of Chemistry
  University of California
  One Shields Avenue
  Davis, CA 95616
  USA
;
    'Olmstead, Marilyn M.'
; Department of Chemistry
  University of California
  One Shields Avenue
  Davis, CA 95616
  USA
;
    'Hammons, Justin C.'
; Department of Chemistry
  University of California
  One Shields Avenue
  Davis, CA 95616
  USA
;
data_I
_audit_creation_method     SHELXL-97
_chemical_name_systematic
;
Bis[1-(1-adamantyliminomethyl)-2-naphtholato-
\k^2^<i>N</i>,<i>O</i>]cobalt(II)
;
_chemical_name_common     ?
_chemical_formula_moiety     'C42 H44 Co N2 O2'
_chemical_formula_sum     'C42 H44 Co N2 O2'
_chemical_formula_iupac     '[Co (C21 H22 N O)2]'
_chemical_formula_weight     667.72
_chemical_melting_point     ?
_symmetry_cell_setting     triclinic
_symmetry_space_group_name_H-M     'P -1'
_symmetry_space_group_name_Hall     '-P 1'
loop_
    _symmetry_equiv_pos_as_xyz
    'x, y, z'
    '-x, -y, -z'
_cell_length_a     13.9055(5)
_cell_length_b     14.3576(5)
_cell_length_c     19.5899(6)
_cell_angle_alpha     69.938(2)
_cell_angle_beta     71.219(2)
_cell_angle_gamma     68.473(2)
_cell_volume     3330.4(2)
_cell_formula_units_Z     4
_cell_measurement_reflns_used     5583
_cell_measurement_theta_min     2.82
_cell_measurement_theta_max     27.4
_cell_measurement_temperature     90(2)
_exptl_crystal_description     plate
_exptl_crystal_colour     red-orange
_exptl_crystal_size_max     0.33
_exptl_crystal_size_mid     0.24
_exptl_crystal_size_min     0.18
_exptl_crystal_density_diffrn     1.332
_exptl_crystal_density_meas     ?
_exptl_crystal_density_method     'not measured'
_exptl_crystal_F_000     1412
_exptl_absorpt_coefficient_mu     0.555
_exptl_absorpt_correction_type     multi-scan
_exptl_absorpt_process_details     '(SADABS; Sheldrick, 1996)'
_exptl_absorpt_correction_T_min     0.876
_exptl_absorpt_correction_T_max     0.925
_exptl_special_details
;
;
_diffrn_ambient_temperature     90(2)
_diffrn_radiation_type     MoK\a
_diffrn_radiation_wavelength     0.71073
_diffrn_radiation_source     'fine-focus sealed tube'
_diffrn_radiation_monochromator     graphite
_diffrn_measurement_device_type     'Bruker SMART APEXII'
_diffrn_measurement_method     \w
_diffrn_detector_area_resol_mean     8.3
_diffrn_reflns_number     42959
_diffrn_reflns_av_R_equivalents     0.0377
_diffrn_reflns_av_sigmaI/netI     0.0444
_diffrn_reflns_theta_min     2.79
_diffrn_reflns_theta_max     27.51
_diffrn_reflns_theta_full     27.51
_diffrn_measured_fraction_theta_max     0.997
_diffrn_measured_fraction_theta_full     0.997
_diffrn_reflns_limit_h_min     -18
_diffrn_reflns_limit_h_max     18
_diffrn_reflns_limit_k_min     -18
_diffrn_reflns_limit_k_max     18
_diffrn_reflns_limit_l_min     -25
_diffrn_reflns_limit_l_max     25
_refine_special_details
;
Refinement of <i>F</i>^2^ against ALL reflections. The weighted <i>R</i>-factor
<i>wR</i> and goodness of fit <i>S</i> are based on <i>F</i>^2^, conventional
<i>R</i>-factors <i>R</i> are based on <i>F</i>, with <i>F</i> set to zero for
negative <i>F</i>^2^. The threshold expression of <i>F</i>^2^ >
\s(<i>F</i>^2^) is used only for calculating <i>R</i>-factors(gt) <i>etc</i>.
and is not relevant to the choice of reflections for refinement.
<i>R</i>-factors based on <i>F</i>^2^ are statistically about twice as large
as those based on <i>F</i>, and <i>R</i>- factors based on ALL data will be
even larger.
;
_reflns_number_total     15246
_reflns_number_gt     11999
_reflns_threshold_expression     I>2\s(I)
_refine_ls_structure_factor_coef     Fsqd
_refine_ls_matrix_type     full
_refine_ls_R_factor_all     0.0527
_refine_ls_R_factor_gt     0.0359
_refine_ls_wR_factor_gt     0.0812
_refine_ls_wR_factor_ref     0.0877
_refine_ls_goodness_of_fit_ref     1.023
_refine_ls_restrained_S_all     1.023
_refine_ls_number_reflns     15246
_refine_ls_number_parameters     847
_refine_ls_number_restraints     0
_refine_ls_hydrogen_treatment     constr
_refine_ls_weighting_scheme     calc
_refine_ls_weighting_details
         'calc w=1/[\s^2^(Fo^2^)+(0.0384P)^2^+1.0354P] where P=(Fo^2^+2Fc^2^)/3'
_atom_sites_solution_hydrogens     geom
_atom_sites_solution_primary     direct
_atom_sites_solution_secondary     difmap
_refine_ls_shift/su_max     0.002
_refine_ls_shift/su_mean     0.000
_refine_diff_density_max     0.393
_refine_diff_density_min     -0.315
_refine_ls_extinction_method     none
_refine_ls_extinction_coef     ?
loop_
    _atom_type_symbol
    _atom_type_description
    _atom_type_scat_dispersion_real
    _atom_type_scat_dispersion_imag
    _atom_type_scat_source
    'C' 'C' 0.0033 0.0016
                         'International Tables Vol C Tables 4.2.6.8 and 6.1.1.4'
    'H' 'H' 0.0000 0.0000
                         'International Tables Vol C Tables 4.2.6.8 and 6.1.1.4'
    'N' 'N' 0.0061 0.0033
                         'International Tables Vol C Tables 4.2.6.8 and 6.1.1.4'
    'O' 'O' 0.0106 0.0060
                         'International Tables Vol C Tables 4.2.6.8 and 6.1.1.4'
    'Co' 'Co' 0.3494 0.9721
                         'International Tables Vol C Tables 4.2.6.8 and 6.1.1.4'
_computing_data_collection     'APEX2 (Bruker, 2007)'
_computing_cell_refinement     'SAINT (Bruker, 2007)'
_computing_data_reduction     'SAINT (Bruker, 2007)'
_computing_structure_solution     'SHELXS97 (Sheldrick, 2008)'
_computing_structure_refinement     'SHELXL97 (Sheldrick, 2008)'
_computing_molecular_graphics     'SHELXTL (Sheldrick, 2008)'
_computing_publication_material     'SHELXL97 (Sheldrick, 2008)'
loop_
    _atom_site_type_symbol
    _atom_site_label
    _atom_site_fract_x
    _atom_site_fract_y
    _atom_site_fract_z
    _atom_site_U_iso_or_equiv
    _atom_site_adp_type
    _atom_site_calc_flag
    _atom_site_refinement_flags
    _atom_site_occupancy
    _atom_site_disorder_assembly
    _atom_site_disorder_group
    Co Co1 0.588500(17) 0.756438(17) 0.086566(12) 0.01448(6) Uani d . 1 . .
    O O2 0.44739(9) 0.80539(9) 0.14274(7) 0.0199(3) Uani d . 1 . .
    O O1 0.69699(9) 0.78062(9) 0.11194(6) 0.0191(3) Uani d . 1 . .
    N N1 0.62251(11) 0.83082(10) -0.02092(8) 0.0142(3) Uani d . 1 . .
    N N2 0.58369(11) 0.60961(11) 0.11945(8) 0.0148(3) Uani d . 1 . .
    C C1 0.77555(13) 0.81402(13) 0.06543(9) 0.0165(3) Uani d . 1 . .
    C C2 0.85436(14) 0.81505(14) 0.09778(10) 0.0200(4) Uani d . 1 . .
    H H2 0.8472 0.7904 0.1503 0.024 Uiso calc R 1 . .
    C C3 0.93834(14) 0.85025(13) 0.05544(10) 0.0196(4) Uani d . 1 . .
    H H3 0.9875 0.8518 0.0790 0.024 Uiso calc R 1 . .
    C C4 0.95482(13) 0.88506(13) -0.02376(10) 0.0173(3) Uani d . 1 . .
    C C5 1.04467(14) 0.91845(13) -0.06732(10) 0.0205(4) Uani d . 1 . .
    H H5 1.0930 0.9203 -0.0432 0.025 Uiso calc R 1 . .
    C C6 1.06366(14) 0.94821(14) -0.14352(11) 0.0222(4) Uani d . 1 . .
    H H6 1.1239 0.9715 -0.1721 0.027 Uiso calc R 1 . .
    C C7 0.99276(14) 0.94382(13) -0.17891(10) 0.0203(4) Uani d . 1 . .
    H H7 1.0059 0.9632 -0.2318 0.024 Uiso calc R 1 . .
    C C8 0.90448(13) 0.91185(13) -0.13780(10) 0.0175(3) Uani d . 1 . .
    H H8 0.8583 0.9088 -0.1631 0.021 Uiso calc R 1 . .
    C C9 0.88031(13) 0.88328(12) -0.05871(9) 0.0154(3) Uani d . 1 . .
    C C10 0.78698(13) 0.85024(12) -0.01287(9) 0.0150(3) Uani d . 1 . .
    C C11 0.70689(13) 0.86179(12) -0.04951(9) 0.0149(3) Uani d . 1 . .
    H H11 0.7173 0.8965 -0.1011 0.018 Uiso calc R 1 . .
    C C12 0.54877(13) 0.85018(13) -0.06884(9) 0.0155(3) Uani d . 1 . .
    C C13 0.54044(14) 0.74344(13) -0.06166(10) 0.0201(4) Uani d . 1 . .
    H H13A 0.6107 0.6999 -0.0824 0.024 Uiso calc R 1 . .
    H H13B 0.5188 0.7089 -0.0083 0.024 Uiso calc R 1 . .
    C C14 0.45935(15) 0.75395(15) -0.10333(11) 0.0246(4) Uani d . 1 . .
    H H14 0.4550 0.6838 -0.0981 0.029 Uiso calc R 1 . .
    C C15 0.35098(15) 0.81967(16) -0.06975(11) 0.0269(4) Uani d . 1 . .
    H H15A 0.3291 0.7860 -0.0162 0.032 Uiso calc R 1 . .
    H H15B 0.2973 0.8257 -0.0954 0.032 Uiso calc R 1 . .
    C C16 0.35748(14) 0.92782(15) -0.07856(10) 0.0246(4) Uani d . 1 . .
    H H16 0.2864 0.9711 -0.0572 0.029 Uiso calc R 1 . .
    C C17 0.49498(16) 0.80561(16) -0.18567(11) 0.0298(5) Uani d . 1 . .
    H H17A 0.4440 0.8117 -0.2135 0.036 Uiso calc R 1 . .
    H H17B 0.5654 0.7628 -0.2068 0.036 Uiso calc R 1 . .
    C C18 0.43936(13) 0.91824(14) -0.03720(10) 0.0199(4) Uani d . 1 . .
    H H18A 0.4441 0.9879 -0.0432 0.024 Uiso calc R 1 . .
    H H18B 0.4165 0.8870 0.0167 0.024 Uiso calc R 1 . .
    C C19 0.39209(15) 0.97930(15) -0.16090(11) 0.0276(4) Uani d . 1 . .
    H H19A 0.3957 1.0492 -0.1666 0.033 Uiso calc R 1 . .
    H H19B 0.3396 0.9868 -0.1881 0.033 Uiso calc R 1 . .
    C C20 0.50118(15) 0.91321(16) -0.19370(10) 0.0262(4) Uani d . 1 . .
    H H20 0.5238 0.9472 -0.2477 0.031 Uiso calc R 1 . .
    C C21 0.58291(14) 0.90275(15) -0.15148(10) 0.0215(4) Uani d . 1 . .
    H H21A 0.6538 0.8611 -0.1730 0.026 Uiso calc R 1 . .
    H H21B 0.5876 0.9721 -0.1568 0.026 Uiso calc R 1 . .
    C C22 0.37224(13) 0.76579(13) 0.15094(9) 0.0175(4) Uani d . 1 . .
    C C23 0.26509(14) 0.82850(14) 0.17133(11) 0.0239(4) Uani d . 1 . .
    H H23 0.2530 0.8945 0.1784 0.029 Uiso calc R 1 . .
    C C24 0.18098(14) 0.79536(14) 0.18072(11) 0.0244(4) Uani d . 1 . .
    H H24 0.1113 0.8384 0.1948 0.029 Uiso calc R 1 . .
    C C25 0.19442(14) 0.69776(14) 0.17003(10) 0.0207(4) Uani d . 1 . .
    C C26 0.10572(14) 0.66529(15) 0.17852(10) 0.0230(4) Uani d . 1 . .
    H H26 0.0363 0.7089 0.1924 0.028 Uiso calc R 1 . .
    C C27 0.11792(15) 0.57242(15) 0.16719(10) 0.0257(4) Uani d . 1 . .
    H H27 0.0576 0.5514 0.1735 0.031 Uiso calc R 1 . .
    C C28 0.22060(15) 0.50839(15) 0.14610(10) 0.0243(4) Uani d . 1 . .
    H H28 0.2296 0.4440 0.1377 0.029 Uiso calc R 1 . .
    C C29 0.30838(14) 0.53796(14) 0.13740(10) 0.0209(4) Uani d . 1 . .
    H H29 0.3770 0.4938 0.1224 0.025 Uiso calc R 1 . .
    C C30 0.29912(13) 0.63255(13) 0.15019(9) 0.0178(4) Uani d . 1 . .
    C C31 0.38928(13) 0.66629(13) 0.14309(9) 0.0171(3) Uani d . 1 . .
    C C32 0.49285(13) 0.59156(13) 0.13748(9) 0.0161(3) Uani d . 1 . .
    H H32 0.4946 0.5213 0.1482 0.019 Uiso calc R 1 . .
    C C33 0.68321(13) 0.52224(13) 0.12298(9) 0.0154(3) Uani d . 1 . .
    C C34 0.76264(13) 0.54495(14) 0.04841(9) 0.0189(4) Uani d . 1 . .
    H H34A 0.7351 0.5455 0.0075 0.023 Uiso calc R 1 . .
    H H34B 0.7713 0.6141 0.0386 0.023 Uiso calc R 1 . .
    C C35 0.87028(14) 0.46254(14) 0.05038(10) 0.0232(4) Uani d . 1 . .
    H H35 0.9212 0.4782 0.0015 0.028 Uiso calc R 1 . .
    C C36 0.91327(14) 0.46301(15) 0.11315(10) 0.0231(4) Uani d . 1 . .
    H H36A 0.9832 0.4105 0.1144 0.028 Uiso calc R 1 . .
    H H36B 0.9225 0.5317 0.1041 0.028 Uiso calc R 1 . .
    C C37 0.83511(14) 0.43872(14) 0.18776(10) 0.0220(4) Uani d . 1 . .
    H H37 0.8632 0.4387 0.2288 0.026 Uiso calc R 1 . .
    C C38 0.72696(13) 0.52142(13) 0.18607(10) 0.0182(4) Uani d . 1 . .
    H H38A 0.6766 0.5062 0.2345 0.022 Uiso calc R 1 . .
    H H38B 0.7351 0.5904 0.1779 0.022 Uiso calc R 1 . .
    C C39 0.85710(15) 0.35565(15) 0.06471(11) 0.0285(4) Uani d . 1 . .
    H H39A 0.8307 0.3543 0.0239 0.034 Uiso calc R 1 . .
    H H39B 0.9265 0.3022 0.0661 0.034 Uiso calc R 1 . .
    C C40 0.82098(15) 0.33239(14) 0.20207(11) 0.0269(4) Uani d . 1 . .
    H H40A 0.7706 0.3168 0.2504 0.032 Uiso calc R 1 . .
    H H40B 0.8899 0.2784 0.2044 0.032 Uiso calc R 1 . .
    C C41 0.77850(15) 0.33235(14) 0.13903(12) 0.0264(4) Uani d . 1 . .
    H H41A 0.7695 0.2628 0.1482 0.032 Uiso calc R 1 . .
    C C42 0.67056(14) 0.41526(13) 0.13678(11) 0.0225(4) Uani d . 1 . .
    H H42A 0.6424 0.4149 0.0965 0.027 Uiso calc R 1 . .
    H H42B 0.6195 0.3995 0.1847 0.027 Uiso calc R 1 . .
    Co Co2 0.886744(17) 0.185711(17) 0.585004(12) 0.01390(6) Uani d . 1 . .
    O O3 1.00067(9) 0.10345(9) 0.63422(6) 0.0172(2) Uani d . 1 . .
    O O4 0.76314(9) 0.13745(9) 0.62356(6) 0.0182(3) Uani d . 1 . .
    N N3 0.87112(10) 0.31587(10) 0.60847(7) 0.0139(3) Uani d . 1 . .
    N N4 0.90708(11) 0.17854(10) 0.48169(8) 0.0143(3) Uani d . 1 . .
    C C43 1.06441(13) 0.14134(13) 0.64622(9) 0.0149(3) Uani d . 1 . .
    C C44 1.16275(13) 0.06899(13) 0.66230(9) 0.0183(4) Uani d . 1 . .
    H H44 1.1779 -0.0011 0.6623 0.022 Uiso calc R 1 . .
    C C45 1.23434(13) 0.09768(13) 0.67740(9) 0.0187(4) Uani d . 1 . .
    H H45 1.2983 0.0472 0.6881 0.022 Uiso calc R 1 . .
    C C46 1.21613(13) 0.20208(13) 0.67764(9) 0.0158(3) Uani d . 1 . .
    C C47 1.29146(13) 0.23070(14) 0.69404(9) 0.0191(4) Uani d . 1 . .
    H H47 1.3538 0.1791 0.7067 0.023 Uiso calc R 1 . .
    C C48 1.27664(14) 0.33105(14) 0.69216(10) 0.0214(4) Uani d . 1 . .
    H H48 1.3280 0.3493 0.7033 0.026 Uiso calc R 1 . .
    C C49 1.18440(14) 0.40625(14) 0.67358(10) 0.0220(4) Uani d . 1 . .
    H H49 1.1737 0.4763 0.6717 0.026 Uiso calc R 1 . .
    C C50 1.10900(14) 0.38079(14) 0.65797(10) 0.0200(4) Uani d . 1 . .
    H H50 1.0473 0.4338 0.6455 0.024 Uiso calc R 1 . .
    C C51 1.12092(13) 0.27747(13) 0.66006(9) 0.0158(3) Uani d . 1 . .
    C C52 1.04294(13) 0.24605(13) 0.64497(9) 0.0153(3) Uani d . 1 . .
    C C53 0.94385(13) 0.32323(13) 0.63285(9) 0.0153(3) Uani d . 1 . .
    H H53 0.9304 0.3868 0.6441 0.018 Uiso calc R 1 . .
    C C54 0.77189(13) 0.40338(12) 0.60191(9) 0.0143(3) Uani d . 1 . .
    C C55 0.77324(13) 0.50404(13) 0.61211(10) 0.0176(4) Uani d . 1 . .
    H H55A 0.8321 0.5282 0.5744 0.021 Uiso calc R 1 . .
    H H55B 0.7850 0.4913 0.6622 0.021 Uiso calc R 1 . .
    C C56 0.66674(14) 0.58790(13) 0.60358(10) 0.0198(4) Uani d . 1 . .
    H H56 0.6685 0.6532 0.6102 0.024 Uiso calc R 1 . .
    C C57 0.64941(15) 0.60857(14) 0.52579(11) 0.0241(4) Uani d . 1 . .
    H H57A 0.7076 0.6330 0.4873 0.029 Uiso calc R 1 . .
    H H57B 0.5817 0.6630 0.5199 0.029 Uiso calc R 1 . .
    C C58 0.64665(14) 0.50811(14) 0.51598(10) 0.0218(4) Uani d . 1 . .
    H H58 0.6350 0.5210 0.4653 0.026 Uiso calc R 1 . .
    C C59 0.75287(13) 0.42466(13) 0.52432(9) 0.0177(4) Uani d . 1 . .
    H H59A 0.7520 0.3600 0.5171 0.021 Uiso calc R 1 . .
    H H59B 0.8114 0.4482 0.4856 0.021 Uiso calc R 1 . .
    C C60 0.57627(14) 0.55089(14) 0.66338(10) 0.0216(4) Uani d . 1 . .
    H H60A 0.5871 0.5387 0.7136 0.026 Uiso calc R 1 . .
    H H60B 0.5077 0.6046 0.6586 0.026 Uiso calc R 1 . .
    C C61 0.57431(14) 0.45053(14) 0.65338(10) 0.0208(4) Uani d . 1 . .
    H H61 0.5153 0.4261 0.6922 0.025 Uiso calc R 1 . .
    C C62 0.55641(14) 0.47087(14) 0.57561(11) 0.0230(4) Uani d . 1 . .
    H H62A 0.5539 0.4065 0.5690 0.028 Uiso calc R 1 . .
    H H62B 0.4878 0.5241 0.5703 0.028 Uiso calc R 1 . .
    C C63 0.68031(13) 0.36759(13) 0.66175(9) 0.0171(3) Uani d . 1 . .
    H H63A 0.6786 0.3020 0.6566 0.020 Uiso calc R 1 . .
    H H63B 0.6917 0.3546 0.7119 0.020 Uiso calc R 1 . .
    C C64 0.70488(13) 0.13519(12) 0.58424(10) 0.0175(4) Uani d . 1 . .
    C C65 0.60514(14) 0.11461(14) 0.62443(11) 0.0233(4) Uani d . 1 . .
    H H65 0.5848 0.1052 0.6770 0.028 Uiso calc R 1 . .
    C C66 0.53954(14) 0.10844(14) 0.58876(12) 0.0261(4) Uani d . 1 . .
    H H66 0.4754 0.0923 0.6173 0.031 Uiso calc R 1 . .
    C C67 0.56351(14) 0.12523(13) 0.51025(11) 0.0221(4) Uani d . 1 . .
    C C68 0.49154(15) 0.12397(14) 0.47355(13) 0.0288(5) Uani d . 1 . .
    H H68 0.4273 0.1084 0.5025 0.035 Uiso calc R 1 . .
    C C69 0.51192(16) 0.14445(15) 0.39802(13) 0.0318(5) Uani d . 1 . .
    H H69 0.4632 0.1422 0.3744 0.038 Uiso calc R 1 . .
    C C70 0.60583(17) 0.16889(15) 0.35577(12) 0.0311(5) Uani d . 1 . .
    H H70 0.6201 0.1847 0.3029 0.037 Uiso calc R 1 . .
    C C71 0.67797(15) 0.17039(14) 0.38951(11) 0.0246(4) Uani d . 1 . .
    H H71 0.7411 0.1872 0.3593 0.029 Uiso calc R 1 . .
    C C72 0.66044(14) 0.14760(13) 0.46771(10) 0.0190(4) Uani d . 1 . .
    C C73 0.73407(13) 0.14876(12) 0.50606(10) 0.0165(3) Uani d . 1 . .
    C C74 0.83515(13) 0.16210(12) 0.46196(9) 0.0158(3) Uani d . 1 . .
    H H74 0.8516 0.1584 0.4118 0.019 Uiso calc R 1 . .
    C C75 1.00216(13) 0.19701(13) 0.42137(9) 0.0142(3) Uani d . 1 . .
    C C76 0.96679(13) 0.29700(13) 0.36171(9) 0.0169(3) Uani d . 1 . .
    H H76A 0.9173 0.2890 0.3388 0.020 Uiso calc R 1 . .
    H H76B 0.9290 0.3555 0.3853 0.020 Uiso calc R 1 . .
    C C77 1.06352(14) 0.32036(13) 0.30118(10) 0.0192(4) Uani d . 1 . .
    H H77 1.0397 0.3849 0.2624 0.023 Uiso calc R 1 . .
    C C78 1.13780(14) 0.33519(14) 0.33722(10) 0.0213(4) Uani d . 1 . .
    H H78A 1.1002 0.3939 0.3606 0.026 Uiso calc R 1 . .
    H H78B 1.2000 0.3514 0.2986 0.026 Uiso calc R 1 . .
    C C79 1.17465(14) 0.23610(14) 0.39641(10) 0.0208(4) Uani d . 1 . .
    H H79 1.2231 0.2458 0.4199 0.025 Uiso calc R 1 . .
    C C80 1.07802(13) 0.21172(14) 0.45621(10) 0.0184(4) Uani d . 1 . .
    H H80A 1.1018 0.1479 0.4946 0.022 Uiso calc R 1 . .
    H H80B 1.0404 0.2691 0.4808 0.022 Uiso calc R 1 . .
    C C81 1.23330(14) 0.14586(14) 0.35980(11) 0.0239(4) Uani d . 1 . .
    H H81A 1.2581 0.0818 0.3977 0.029 Uiso calc R 1 . .
    H H81B 1.2961 0.1606 0.3212 0.029 Uiso calc R 1 . .
    C C82 1.15870(14) 0.13049(14) 0.32418(10) 0.0220(4) Uani d . 1 . .
    H H82 1.1972 0.0716 0.3003 0.026 Uiso calc R 1 . .
    C C83 1.12133(14) 0.22924(14) 0.26513(10) 0.0222(4) Uani d . 1 . .
    H H83A 1.0729 0.2195 0.2422 0.027 Uiso calc R 1 . .
    H H83B 1.1831 0.2441 0.2254 0.027 Uiso calc R 1 . .
    C C84 1.06196(13) 0.10605(13) 0.38499(10) 0.0188(4) Uani d . 1 . .
    H H84A 1.0141 0.0946 0.3626 0.023 Uiso calc R 1 . .
    H H84B 1.0858 0.0421 0.4233 0.023 Uiso calc R 1 . .
loop_
    _atom_site_aniso_label
    _atom_site_aniso_U_11
    _atom_site_aniso_U_22
    _atom_site_aniso_U_33
    _atom_site_aniso_U_12
    _atom_site_aniso_U_13
    _atom_site_aniso_U_23
    Co1 0.01407(12) 0.01428(12) 0.01469(12) -0.00514(9) -0.00332(9) -0.00202(9)
    O2 0.0169(6) 0.0188(6) 0.0221(6) -0.0056(5) -0.0016(5) -0.0049(5)
    O1 0.0197(6) 0.0236(7) 0.0159(6) -0.0113(5) -0.0040(5) -0.0015(5)
    N1 0.0145(7) 0.0129(7) 0.0154(7) -0.0026(5) -0.0047(6) -0.0039(6)
    N2 0.0136(7) 0.0157(7) 0.0139(7) -0.0037(6) -0.0023(5) -0.0035(6)
    C1 0.0155(8) 0.0152(8) 0.0189(9) -0.0049(7) -0.0038(7) -0.0039(7)
    C2 0.0212(9) 0.0211(9) 0.0170(9) -0.0057(7) -0.0075(7) -0.0016(7)
    C3 0.0177(9) 0.0190(9) 0.0252(9) -0.0053(7) -0.0103(7) -0.0045(7)
    C4 0.0162(8) 0.0127(8) 0.0225(9) -0.0028(7) -0.0052(7) -0.0048(7)
    C5 0.0167(9) 0.0176(9) 0.0287(10) -0.0047(7) -0.0073(7) -0.0060(8)
    C6 0.0149(9) 0.0194(9) 0.0297(10) -0.0066(7) -0.0007(7) -0.0053(8)
    C7 0.0203(9) 0.0163(9) 0.0209(9) -0.0044(7) -0.0014(7) -0.0048(7)
    C8 0.0167(8) 0.0141(8) 0.0217(9) -0.0027(7) -0.0050(7) -0.0059(7)
    C9 0.0157(8) 0.0092(8) 0.0196(9) -0.0020(6) -0.0035(7) -0.0039(7)
    C10 0.0140(8) 0.0130(8) 0.0188(9) -0.0038(6) -0.0040(7) -0.0049(7)
    C11 0.0171(8) 0.0126(8) 0.0142(8) -0.0039(7) -0.0035(7) -0.0029(6)
    C12 0.0155(8) 0.0185(9) 0.0153(8) -0.0061(7) -0.0048(7) -0.0049(7)
    C13 0.0206(9) 0.0191(9) 0.0239(9) -0.0061(7) -0.0080(7) -0.0065(7)
    C14 0.0279(10) 0.0247(10) 0.0294(10) -0.0114(8) -0.0112(8) -0.0083(8)
    C15 0.0231(10) 0.0374(11) 0.0261(10) -0.0141(9) -0.0117(8) -0.0036(9)
    C16 0.0176(9) 0.0303(10) 0.0261(10) -0.0027(8) -0.0090(8) -0.0083(8)
    C17 0.0322(11) 0.0407(12) 0.0248(10) -0.0101(9) -0.0107(9) -0.0146(9)
    C18 0.0188(9) 0.0209(9) 0.0205(9) -0.0028(7) -0.0072(7) -0.0065(7)
    C19 0.0290(11) 0.0281(10) 0.0280(10) -0.0064(8) -0.0170(9) -0.0020(8)
    C20 0.0282(10) 0.0362(11) 0.0167(9) -0.0130(9) -0.0084(8) -0.0027(8)
    C21 0.0219(9) 0.0270(10) 0.0174(9) -0.0101(8) -0.0059(7) -0.0032(8)
    C22 0.0168(8) 0.0173(9) 0.0144(8) -0.0049(7) -0.0022(7) -0.0005(7)
    C23 0.0202(9) 0.0164(9) 0.0284(10) -0.0019(7) -0.0036(8) -0.0030(8)
    C24 0.0150(9) 0.0210(9) 0.0266(10) 0.0005(7) -0.0027(7) -0.0013(8)
    C25 0.0171(9) 0.0230(9) 0.0163(9) -0.0047(7) -0.0045(7) 0.0015(7)
    C26 0.0134(8) 0.0286(10) 0.0195(9) -0.0051(7) -0.0050(7) 0.0030(8)
    C27 0.0202(9) 0.0336(11) 0.0231(10) -0.0138(8) -0.0078(8) 0.0021(8)
    C28 0.0250(10) 0.0288(10) 0.0225(10) -0.0128(8) -0.0069(8) -0.0038(8)
    C29 0.0174(9) 0.0255(10) 0.0188(9) -0.0060(7) -0.0033(7) -0.0054(8)
    C30 0.0159(8) 0.0197(9) 0.0133(8) -0.0052(7) -0.0035(7) 0.0015(7)
    C31 0.0154(8) 0.0188(9) 0.0144(8) -0.0055(7) -0.0021(7) -0.0015(7)
    C32 0.0177(8) 0.0162(8) 0.0140(8) -0.0061(7) -0.0031(7) -0.0026(7)
    C33 0.0133(8) 0.0155(8) 0.0173(8) -0.0031(7) -0.0041(7) -0.0045(7)
    C34 0.0168(9) 0.0221(9) 0.0158(9) -0.0056(7) -0.0020(7) -0.0041(7)
    C35 0.0159(9) 0.0270(10) 0.0217(9) -0.0012(7) -0.0008(7) -0.0087(8)
    C36 0.0147(9) 0.0229(10) 0.0304(10) -0.0026(7) -0.0058(8) -0.0073(8)
    C37 0.0190(9) 0.0237(9) 0.0223(9) -0.0017(7) -0.0094(7) -0.0050(8)
    C38 0.0183(9) 0.0175(9) 0.0158(8) -0.0028(7) -0.0035(7) -0.0035(7)
    C39 0.0215(10) 0.0285(11) 0.0360(11) 0.0034(8) -0.0083(8) -0.0186(9)
    C40 0.0205(10) 0.0210(10) 0.0304(11) -0.0006(8) -0.0071(8) -0.0005(8)
    C41 0.0215(10) 0.0144(9) 0.0433(12) -0.0022(7) -0.0090(9) -0.0089(8)
    C42 0.0165(9) 0.0170(9) 0.0343(11) -0.0041(7) -0.0063(8) -0.0070(8)
    Co2 0.01420(12) 0.01327(11) 0.01472(12) -0.00393(9) -0.00410(9) -0.00341(9)
    O3 0.0180(6) 0.0151(6) 0.0198(6) -0.0049(5) -0.0071(5) -0.0031(5)
    O4 0.0189(6) 0.0195(6) 0.0180(6) -0.0086(5) -0.0022(5) -0.0053(5)
    N3 0.0130(7) 0.0136(7) 0.0137(7) -0.0028(5) -0.0031(5) -0.0029(5)
    N4 0.0152(7) 0.0113(7) 0.0157(7) -0.0040(5) -0.0037(6) -0.0020(5)
    C43 0.0161(8) 0.0180(8) 0.0097(8) -0.0059(7) -0.0025(6) -0.0016(6)
    C44 0.0190(9) 0.0149(8) 0.0176(9) -0.0025(7) -0.0040(7) -0.0028(7)
    C45 0.0144(8) 0.0188(9) 0.0175(9) -0.0007(7) -0.0041(7) -0.0021(7)
    C46 0.0143(8) 0.0193(9) 0.0117(8) -0.0047(7) -0.0016(6) -0.0027(7)
    C47 0.0126(8) 0.0260(10) 0.0165(9) -0.0022(7) -0.0030(7) -0.0068(7)
    C48 0.0185(9) 0.0289(10) 0.0208(9) -0.0090(8) -0.0055(7) -0.0077(8)
    C49 0.0225(9) 0.0207(9) 0.0269(10) -0.0067(8) -0.0058(8) -0.0102(8)
    C50 0.0165(9) 0.0201(9) 0.0232(9) -0.0012(7) -0.0063(7) -0.0080(7)
    C51 0.0151(8) 0.0198(9) 0.0125(8) -0.0048(7) -0.0025(6) -0.0051(7)
    C52 0.0137(8) 0.0158(8) 0.0143(8) -0.0029(7) -0.0031(6) -0.0026(7)
    C53 0.0162(8) 0.0149(8) 0.0145(8) -0.0045(7) -0.0022(6) -0.0047(7)
    C54 0.0126(8) 0.0134(8) 0.0165(8) -0.0006(6) -0.0054(6) -0.0048(7)
    C55 0.0153(8) 0.0161(8) 0.0234(9) -0.0036(7) -0.0061(7) -0.0067(7)
    C56 0.0177(9) 0.0149(9) 0.0280(10) -0.0018(7) -0.0077(7) -0.0075(7)
    C57 0.0231(10) 0.0163(9) 0.0281(10) 0.0011(7) -0.0107(8) -0.0028(8)
    C58 0.0221(9) 0.0209(9) 0.0211(9) 0.0007(7) -0.0118(8) -0.0051(7)
    C59 0.0187(9) 0.0177(9) 0.0170(8) -0.0029(7) -0.0063(7) -0.0051(7)
    C60 0.0167(9) 0.0196(9) 0.0270(10) 0.0014(7) -0.0061(7) -0.0104(8)
    C61 0.0146(8) 0.0211(9) 0.0259(10) -0.0040(7) -0.0021(7) -0.0085(8)
    C62 0.0156(9) 0.0231(10) 0.0343(11) -0.0005(7) -0.0122(8) -0.0114(8)
    C63 0.0156(8) 0.0166(8) 0.0182(9) -0.0029(7) -0.0029(7) -0.0064(7)
    C64 0.0159(8) 0.0107(8) 0.0258(9) -0.0031(7) -0.0038(7) -0.0061(7)
    C65 0.0195(9) 0.0232(10) 0.0275(10) -0.0086(8) 0.0023(8) -0.0114(8)
    C66 0.0142(9) 0.0229(10) 0.0422(12) -0.0073(7) 0.0022(8) -0.0151(9)
    C67 0.0162(9) 0.0146(9) 0.0381(11) -0.0023(7) -0.0078(8) -0.0105(8)
    C68 0.0166(9) 0.0195(10) 0.0558(14) -0.0020(8) -0.0125(9) -0.0155(9)
    C69 0.0283(11) 0.0212(10) 0.0568(14) -0.0014(8) -0.0279(10) -0.0124(10)
    C70 0.0367(12) 0.0248(10) 0.0373(12) -0.0044(9) -0.0233(10) -0.0055(9)
    C71 0.0263(10) 0.0191(9) 0.0317(11) -0.0058(8) -0.0139(8) -0.0043(8)
    C72 0.0185(9) 0.0111(8) 0.0286(10) -0.0017(7) -0.0089(7) -0.0060(7)
    C73 0.0157(8) 0.0114(8) 0.0232(9) -0.0040(7) -0.0059(7) -0.0039(7)
    C74 0.0188(8) 0.0124(8) 0.0155(8) -0.0032(7) -0.0053(7) -0.0027(7)
    C75 0.0140(8) 0.0143(8) 0.0141(8) -0.0046(6) -0.0019(6) -0.0040(6)
    C76 0.0169(8) 0.0141(8) 0.0190(9) -0.0027(7) -0.0062(7) -0.0033(7)
    C77 0.0222(9) 0.0160(9) 0.0169(9) -0.0071(7) -0.0038(7) 0.0001(7)
    C78 0.0221(9) 0.0197(9) 0.0231(9) -0.0119(8) 0.0011(7) -0.0062(7)
    C79 0.0175(9) 0.0255(10) 0.0211(9) -0.0104(7) -0.0037(7) -0.0042(8)
    C80 0.0171(9) 0.0202(9) 0.0181(9) -0.0068(7) -0.0042(7) -0.0034(7)
    C81 0.0169(9) 0.0223(10) 0.0251(10) -0.0050(7) -0.0002(7) -0.0020(8)
    C82 0.0200(9) 0.0186(9) 0.0245(10) -0.0047(7) 0.0027(7) -0.0101(8)
    C83 0.0214(9) 0.0283(10) 0.0173(9) -0.0100(8) 0.0020(7) -0.0091(8)
    C84 0.0175(9) 0.0153(8) 0.0231(9) -0.0049(7) -0.0018(7) -0.0066(7)
_geom_special_details
;
All e.s.d.'s (except the e.s.d. in the dihedral angle between two l.s. planes)
are estimated using the full covariance matrix. The cell e.s.d.'s are taken
into account individually in the estimation of e.s.d.'s in distances, angles
and torsion angles; correlations between e.s.d.'s in cell parameters are only
used when they are defined by crystal symmetry. An approximate (isotropic)
treatment of cell e.s.d.'s is used for estimating e.s.d.'s involving l.s.
planes.
;
loop_
    _geom_bond_atom_site_label_1
    _geom_bond_atom_site_label_2
    _geom_bond_site_symmetry_2
    _geom_bond_distance
    _geom_bond_publ_flag
    Co1 O1 . 1.9051(12) y
    Co1 O2 . 1.9192(12) y
    Co1 N1 . 1.9962(14) y
    Co1 N2 . 2.0019(14) y
    O2 C22 . 1.306(2) ?
    O1 C1 . 1.303(2) ?
    N1 C11 . 1.295(2) ?
    N1 C12 . 1.497(2) ?
    N2 C32 . 1.295(2) ?
    N2 C33 . 1.491(2) ?
    C1 C10 . 1.416(2) ?
    C1 C2 . 1.438(2) ?
    C2 C3 . 1.352(2) ?
    C2 H2 . 0.9500 ?
    C3 C4 . 1.426(2) ?
    C3 H3 . 0.9500 ?
    C4 C5 . 1.411(2) ?
    C4 C9 . 1.425(2) ?
    C5 C6 . 1.368(3) ?
    C5 H5 . 0.9500 ?
    C6 C7 . 1.404(2) ?
    C6 H6 . 0.9500 ?
    C7 C8 . 1.375(2) ?
    C7 H7 . 0.9500 ?
    C8 C9 . 1.418(2) ?
    C8 H8 . 0.9500 ?
    C9 C10 . 1.458(2) ?
    C10 C11 . 1.442(2) ?
    C11 H11 . 0.9500 ?
    C12 C21 . 1.532(2) ?
    C12 C13 . 1.534(2) ?
    C12 C18 . 1.540(2) ?
    C13 C14 . 1.531(2) ?
    C13 H13A . 0.9900 ?
    C13 H13B . 0.9900 ?
    C14 C17 . 1.527(3) ?
    C14 C15 . 1.529(3) ?
    C14 H14 . 1.0000 ?
    C15 C16 . 1.536(3) ?
    C15 H15A . 0.9900 ?
    C15 H15B . 0.9900 ?
    C16 C19 . 1.524(3) ?
    C16 C18 . 1.541(2) ?
    C16 H16 . 1.0000 ?
    C17 C20 . 1.530(3) ?
    C17 H17A . 0.9900 ?
    C17 H17B . 0.9900 ?
    C18 H18A . 0.9900 ?
    C18 H18B . 0.9900 ?
    C19 C20 . 1.533(3) ?
    C19 H19A . 0.9900 ?
    C19 H19B . 0.9900 ?
    C20 C21 . 1.547(2) ?
    C20 H20 . 1.0000 ?
    C21 H21A . 0.9900 ?
    C21 H21B . 0.9900 ?
    C22 C31 . 1.414(2) ?
    C22 C23 . 1.439(2) ?
    C23 C24 . 1.356(3) ?
    C23 H23 . 0.9500 ?
    C24 C25 . 1.424(3) ?
    C24 H24 . 0.9500 ?
    C25 C26 . 1.415(2) ?
    C25 C30 . 1.426(2) ?
    C26 C27 . 1.367(3) ?
    C26 H26 . 0.9500 ?
    C27 C28 . 1.404(3) ?
    C27 H27 . 0.9500 ?
    C28 C29 . 1.377(2) ?
    C28 H28 . 0.9500 ?
    C29 C30 . 1.417(2) ?
    C29 H29 . 0.9500 ?
    C30 C31 . 1.454(2) ?
    C31 C32 . 1.443(2) ?
    C32 H32 . 0.9500 ?
    C33 C42 . 1.532(2) ?
    C33 C34 . 1.536(2) ?
    C33 C38 . 1.538(2) ?
    C34 C35 . 1.532(2) ?
    C34 H34A . 0.9900 ?
    C34 H34B . 0.9900 ?
    C35 C39 . 1.532(3) ?
    C35 C36 . 1.533(3) ?
    C35 H35 . 1.0000 ?
    C36 C37 . 1.531(3) ?
    C36 H36A . 0.9900 ?
    C36 H36B . 0.9900 ?
    C37 C40 . 1.529(3) ?
    C37 C38 . 1.539(2) ?
    C37 H37 . 1.0000 ?
    C38 H38A . 0.9900 ?
    C38 H38B . 0.9900 ?
    C39 C41 . 1.528(3) ?
    C39 H39A . 0.9900 ?
    C39 H39B . 0.9900 ?
    C40 C41 . 1.531(3) ?
    C40 H40A . 0.9900 ?
    C40 H40B . 0.9900 ?
    C41 C42 . 1.539(2) ?
    C41 H41A . 1.0000 ?
    C42 H42A . 0.9900 ?
    C42 H42B . 0.9900 ?
    Co2 O3 . 1.9139(12) y
    Co2 O4 . 1.9194(12) y
    Co2 N3 . 1.9945(13) y
    Co2 N4 . 1.9849(14) y
    O3 C43 . 1.3088(19) ?
    O4 C64 . 1.300(2) ?
    N3 C53 . 1.299(2) ?
    N3 C54 . 1.493(2) ?
    N4 C74 . 1.300(2) ?
    N4 C75 . 1.500(2) ?
    C43 C52 . 1.414(2) ?
    C43 C44 . 1.435(2) ?
    C44 C45 . 1.350(2) ?
    C44 H44 . 0.9500 ?
    C45 C46 . 1.427(2) ?
    C45 H45 . 0.9500 ?
    C46 C47 . 1.412(2) ?
    C46 C51 . 1.425(2) ?
    C47 C48 . 1.368(3) ?
    C47 H47 . 0.9500 ?
    C48 C49 . 1.399(3) ?
    C48 H48 . 0.9500 ?
    C49 C50 . 1.375(2) ?
    C49 H49 . 0.9500 ?
    C50 C51 . 1.418(2) ?
    C50 H50 . 0.9500 ?
    C51 C52 . 1.457(2) ?
    C52 C53 . 1.447(2) ?
    C53 H53 . 0.9500 ?
    C54 C55 . 1.533(2) ?
    C54 C59 . 1.534(2) ?
    C54 C63 . 1.538(2) ?
    C55 C56 . 1.544(2) ?
    C55 H55A . 0.9900 ?
    C55 H55B . 0.9900 ?
    C56 C57 . 1.530(3) ?
    C56 C60 . 1.534(3) ?
    C56 H56 . 1.0000 ?
    C57 C58 . 1.534(2) ?
    C57 H57A . 0.9900 ?
    C57 H57B . 0.9900 ?
    C58 C62 . 1.531(3) ?
    C58 C59 . 1.538(2) ?
    C58 H58 . 1.0000 ?
    C59 H59A . 0.9900 ?
    C59 H59B . 0.9900 ?
    C60 C61 . 1.530(2) ?
    C60 H60A . 0.9900 ?
    C60 H60B . 0.9900 ?
    C61 C63 . 1.533(2) ?
    C61 C62 . 1.534(3) ?
    C61 H61 . 1.0000 ?
    C62 H62A . 0.9900 ?
    C62 H62B . 0.9900 ?
    C63 H63A . 0.9900 ?
    C63 H63B . 0.9900 ?
    C64 C73 . 1.415(2) ?
    C64 C65 . 1.438(2) ?
    C65 C66 . 1.357(3) ?
    C65 H65 . 0.9500 ?
    C66 C67 . 1.418(3) ?
    C66 H66 . 0.9500 ?
    C67 C68 . 1.416(2) ?
    C67 C72 . 1.423(2) ?
    C68 C69 . 1.360(3) ?
    C68 H68 . 0.9500 ?
    C69 C70 . 1.398(3) ?
    C69 H69 . 0.9500 ?
    C70 C71 . 1.377(3) ?
    C70 H70 . 0.9500 ?
    C71 C72 . 1.410(3) ?
    C71 H71 . 0.9500 ?
    C72 C73 . 1.459(2) ?
    C73 C74 . 1.436(2) ?
    C74 H74 . 0.9500 ?
    C75 C80 . 1.533(2) ?
    C75 C84 . 1.538(2) ?
    C75 C76 . 1.539(2) ?
    C76 C77 . 1.536(2) ?
    C76 H76A . 0.9900 ?
    C76 H76B . 0.9900 ?
    C77 C78 . 1.531(2) ?
    C77 C83 . 1.534(2) ?
    C77 H77 . 1.0000 ?
    C78 C79 . 1.532(3) ?
    C78 H78A . 0.9900 ?
    C78 H78B . 0.9900 ?
    C79 C81 . 1.531(3) ?
    C79 C80 . 1.533(2) ?
    C79 H79 . 1.0000 ?
    C80 H80A . 0.9900 ?
    C80 H80B . 0.9900 ?
    C81 C82 . 1.533(3) ?
    C81 H81A . 0.9900 ?
    C81 H81B . 0.9900 ?
    C82 C83 . 1.530(3) ?
    C82 C84 . 1.543(2) ?
    C82 H82 . 1.0000 ?
    C83 H83A . 0.9900 ?
    C83 H83B . 0.9900 ?
    C84 H84A . 0.9900 ?
    C84 H84B . 0.9900 ?
loop_
    _geom_angle_atom_site_label_1
    _geom_angle_atom_site_label_2
    _geom_angle_atom_site_label_3
    _geom_angle_site_symmetry_1
    _geom_angle_site_symmetry_3
    _geom_angle
    _geom_angle_publ_flag
    O1 Co1 O2 . . 115.23(5) y
    O1 Co1 N1 . . 94.93(5) y
    O2 Co1 N1 . . 117.15(5) y
    O1 Co1 N2 . . 115.95(5) y
    O2 Co1 N2 . . 93.16(5) y
    N1 Co1 N2 . . 122.20(6) y
    C22 O2 Co1 . . 121.77(11) ?
    C1 O1 Co1 . . 126.36(11) ?
    C11 N1 C12 . . 119.94(14) ?
    C11 N1 Co1 . . 121.19(11) ?
    C12 N1 Co1 . . 118.86(10) ?
    C32 N2 C33 . . 120.42(14) ?
    C32 N2 Co1 . . 119.07(11) ?
    C33 N2 Co1 . . 120.51(10) ?
    O1 C1 C10 . . 124.93(15) ?
    O1 C1 C2 . . 116.18(15) ?
    C10 C1 C2 . . 118.88(15) ?
    C3 C2 C1 . . 121.71(16) ?
    C3 C2 H2 . . 119.1 ?
    C1 C2 H2 . . 119.1 ?
    C2 C3 C4 . . 121.53(16) ?
    C2 C3 H3 . . 119.2 ?
    C4 C3 H3 . . 119.2 ?
    C5 C4 C9 . . 120.22(16) ?
    C5 C4 C3 . . 120.82(16) ?
    C9 C4 C3 . . 118.94(15) ?
    C6 C5 C4 . . 121.44(16) ?
    C6 C5 H5 . . 119.3 ?
    C4 C5 H5 . . 119.3 ?
    C5 C6 C7 . . 119.04(16) ?
    C5 C6 H6 . . 120.5 ?
    C7 C6 H6 . . 120.5 ?
    C8 C7 C6 . . 120.70(17) ?
    C8 C7 H7 . . 119.7 ?
    C6 C7 H7 . . 119.7 ?
    C7 C8 C9 . . 122.00(16) ?
    C7 C8 H8 . . 119.0 ?
    C9 C8 H8 . . 119.0 ?
    C8 C9 C4 . . 116.53(15) ?
    C8 C9 C10 . . 123.89(15) ?
    C4 C9 C10 . . 119.55(15) ?
    C1 C10 C11 . . 122.76(15) ?
    C1 C10 C9 . . 119.27(15) ?
    C11 C10 C9 . . 117.87(15) ?
    N1 C11 C10 . . 128.12(16) ?
    N1 C11 H11 . . 115.9 ?
    C10 C11 H11 . . 115.9 ?
    N1 C12 C21 . . 115.87(13) ?
    N1 C12 C13 . . 105.69(13) ?
    C21 C12 C13 . . 109.11(14) ?
    N1 C12 C18 . . 108.36(13) ?
    C21 C12 C18 . . 108.13(14) ?
    C13 C12 C18 . . 109.56(14) ?
    C14 C13 C12 . . 110.64(14) ?
    C14 C13 H13A . . 109.5 ?
    C12 C13 H13A . . 109.5 ?
    C14 C13 H13B . . 109.5 ?
    C12 C13 H13B . . 109.5 ?
    H13A C13 H13B . . 108.1 ?
    C17 C14 C15 . . 110.40(16) ?
    C17 C14 C13 . . 108.84(15) ?
    C15 C14 C13 . . 108.88(15) ?
    C17 C14 H14 . . 109.6 ?
    C15 C14 H14 . . 109.6 ?
    C13 C14 H14 . . 109.6 ?
    C14 C15 C16 . . 109.54(15) ?
    C14 C15 H15A . . 109.8 ?
    C16 C15 H15A . . 109.8 ?
    C14 C15 H15B . . 109.8 ?
    C16 C15 H15B . . 109.8 ?
    H15A C15 H15B . . 108.2 ?
    C19 C16 C15 . . 109.78(16) ?
    C19 C16 C18 . . 108.89(15) ?
    C15 C16 C18 . . 109.59(15) ?
    C19 C16 H16 . . 109.5 ?
    C15 C16 H16 . . 109.5 ?
    C18 C16 H16 . . 109.5 ?
    C14 C17 C20 . . 109.55(15) ?
    C14 C17 H17A . . 109.8 ?
    C20 C17 H17A . . 109.8 ?
    C14 C17 H17B . . 109.8 ?
    C20 C17 H17B . . 109.8 ?
    H17A C17 H17B . . 108.2 ?
    C12 C18 C16 . . 109.87(14) ?
    C12 C18 H18A . . 109.7 ?
    C16 C18 H18A . . 109.7 ?
    C12 C18 H18B . . 109.7 ?
    C16 C18 H18B . . 109.7 ?
    H18A C18 H18B . . 108.2 ?
    C16 C19 C20 . . 109.60(15) ?
    C16 C19 H19A . . 109.7 ?
    C20 C19 H19A . . 109.7 ?
    C16 C19 H19B . . 109.7 ?
    C20 C19 H19B . . 109.7 ?
    H19A C19 H19B . . 108.2 ?
    C17 C20 C19 . . 109.64(16) ?
    C17 C20 C21 . . 109.43(16) ?
    C19 C20 C21 . . 109.43(15) ?
    C17 C20 H20 . . 109.4 ?
    C19 C20 H20 . . 109.4 ?
    C21 C20 H20 . . 109.4 ?
    C12 C21 C20 . . 109.54(14) ?
    C12 C21 H21A . . 109.8 ?
    C20 C21 H21A . . 109.8 ?
    C12 C21 H21B . . 109.8 ?
    C20 C21 H21B . . 109.8 ?
    H21A C21 H21B . . 108.2 ?
    O2 C22 C31 . . 124.78(15) ?
    O2 C22 C23 . . 116.39(15) ?
    C31 C22 C23 . . 118.81(16) ?
    C24 C23 C22 . . 121.34(17) ?
    C24 C23 H23 . . 119.3 ?
    C22 C23 H23 . . 119.3 ?
    C23 C24 C25 . . 121.70(17) ?
    C23 C24 H24 . . 119.1 ?
    C25 C24 H24 . . 119.1 ?
    C26 C25 C24 . . 120.98(16) ?
    C26 C25 C30 . . 119.98(17) ?
    C24 C25 C30 . . 119.04(16) ?
    C27 C26 C25 . . 121.35(17) ?
    C27 C26 H26 . . 119.3 ?
    C25 C26 H26 . . 119.3 ?
    C26 C27 C28 . . 119.25(17) ?
    C26 C27 H27 . . 120.4 ?
    C28 C27 H27 . . 120.4 ?
    C29 C28 C27 . . 120.68(18) ?
    C29 C28 H28 . . 119.7 ?
    C27 C28 H28 . . 119.7 ?
    C28 C29 C30 . . 121.78(17) ?
    C28 C29 H29 . . 119.1 ?
    C30 C29 H29 . . 119.1 ?
    C29 C30 C25 . . 116.92(16) ?
    C29 C30 C31 . . 123.84(16) ?
    C25 C30 C31 . . 119.23(16) ?
    C22 C31 C32 . . 121.74(15) ?
    C22 C31 C30 . . 119.71(15) ?
    C32 C31 C30 . . 118.09(15) ?
    N2 C32 C31 . . 127.25(16) ?
    N2 C32 H32 . . 116.4 ?
    C31 C32 H32 . . 116.4 ?
    N2 C33 C42 . . 115.05(13) ?
    N2 C33 C34 . . 107.43(13) ?
    C42 C33 C34 . . 108.71(14) ?
    N2 C33 C38 . . 107.47(13) ?
    C42 C33 C38 . . 108.98(14) ?
    C34 C33 C38 . . 109.06(13) ?
    C35 C34 C33 . . 110.33(14) ?
    C35 C34 H34A . . 109.6 ?
    C33 C34 H34A . . 109.6 ?
    C35 C34 H34B . . 109.6 ?
    C33 C34 H34B . . 109.6 ?
    H34A C34 H34B . . 108.1 ?
    C39 C35 C34 . . 109.61(15) ?
    C39 C35 C36 . . 109.33(16) ?
    C34 C35 C36 . . 109.37(15) ?
    C39 C35 H35 . . 109.5 ?
    C34 C35 H35 . . 109.5 ?
    C36 C35 H35 . . 109.5 ?
    C37 C36 C35 . . 109.23(14) ?
    C37 C36 H36A . . 109.8 ?
    C35 C36 H36A . . 109.8 ?
    C37 C36 H36B . . 109.8 ?
    C35 C36 H36B . . 109.8 ?
    H36A C36 H36B . . 108.3 ?
    C40 C37 C36 . . 109.98(15) ?
    C40 C37 C38 . . 109.15(15) ?
    C36 C37 C38 . . 109.70(15) ?
    C40 C37 H37 . . 109.3 ?
    C36 C37 H37 . . 109.3 ?
    C38 C37 H37 . . 109.3 ?
    C33 C38 C37 . . 109.75(14) ?
    C33 C38 H38A . . 109.7 ?
    C37 C38 H38A . . 109.7 ?
    C33 C38 H38B . . 109.7 ?
    C37 C38 H38B . . 109.7 ?
    H38A C38 H38B . . 108.2 ?
    C41 C39 C35 . . 109.38(15) ?
    C41 C39 H39A . . 109.8 ?
    C35 C39 H39A . . 109.8 ?
    C41 C39 H39B . . 109.8 ?
    C35 C39 H39B . . 109.8 ?
    H39A C39 H39B . . 108.2 ?
    C37 C40 C41 . . 109.28(15) ?
    C37 C40 H40A . . 109.8 ?
    C41 C40 H40A . . 109.8 ?
    C37 C40 H40B . . 109.8 ?
    C41 C40 H40B . . 109.8 ?
    H40A C40 H40B . . 108.3 ?
    C39 C41 C40 . . 109.48(15) ?
    C39 C41 C42 . . 109.80(16) ?
    C40 C41 C42 . . 109.43(15) ?
    C39 C41 H41A . . 109.4 ?
    C40 C41 H41A . . 109.4 ?
    C42 C41 H41A . . 109.4 ?
    C33 C42 C41 . . 109.89(14) ?
    C33 C42 H42A . . 109.7 ?
    C41 C42 H42A . . 109.7 ?
    C33 C42 H42B . . 109.7 ?
    C41 C42 H42B . . 109.7 ?
    H42A C42 H42B . . 108.2 ?
    O3 Co2 O4 . . 114.40(5) y
    O3 Co2 N3 . . 94.94(5) y
    O3 Co2 N4 . . 116.97(5) y
    O4 Co2 N3 . . 115.20(5) y
    O4 Co2 N4 . . 94.63(5) y
    N3 Co2 N4 . . 122.25(6) y
    C43 O3 Co2 . . 123.99(10) ?
    C64 O4 Co2 . . 125.92(11) ?
    C53 N3 C54 . . 119.82(13) ?
    C53 N3 Co2 . . 120.68(11) ?
    C54 N3 Co2 . . 119.41(10) ?
    C74 N4 C75 . . 116.28(13) ?
    C74 N4 Co2 . . 121.06(11) ?
    C75 N4 Co2 . . 122.59(10) ?
    O3 C43 C52 . . 125.09(15) ?
    O3 C43 C44 . . 116.04(15) ?
    C52 C43 C44 . . 118.87(15) ?
    C45 C44 C43 . . 121.92(16) ?
    C45 C44 H44 . . 119.0 ?
    C43 C44 H44 . . 119.0 ?
    C44 C45 C46 . . 121.48(16) ?
    C44 C45 H45 . . 119.3 ?
    C46 C45 H45 . . 119.3 ?
    C47 C46 C51 . . 120.43(15) ?
    C47 C46 C45 . . 120.80(15) ?
    C51 C46 C45 . . 118.76(15) ?
    C48 C47 C46 . . 121.45(16) ?
    C48 C47 H47 . . 119.3 ?
    C46 C47 H47 . . 119.3 ?
    C47 C48 C49 . . 118.71(16) ?
    C47 C48 H48 . . 120.6 ?
    C49 C48 H48 . . 120.6 ?
    C50 C49 C48 . . 121.30(17) ?
    C50 C49 H49 . . 119.4 ?
    C48 C49 H49 . . 119.4 ?
    C49 C50 C51 . . 121.70(16) ?
    C49 C50 H50 . . 119.2 ?
    C51 C50 H50 . . 119.2 ?
    C50 C51 C46 . . 116.39(15) ?
    C50 C51 C52 . . 123.94(15) ?
    C46 C51 C52 . . 119.66(15) ?
    C43 C52 C53 . . 122.64(15) ?
    C43 C52 C51 . . 119.27(15) ?
    C53 C52 C51 . . 118.01(15) ?
    N3 C53 C52 . . 127.69(15) ?
    N3 C53 H53 . . 116.2 ?
    C52 C53 H53 . . 116.2 ?
    N3 C54 C55 . . 115.18(13) ?
    N3 C54 C59 . . 107.40(13) ?
    C55 C54 C59 . . 108.96(14) ?
    N3 C54 C63 . . 107.59(13) ?
    C55 C54 C63 . . 108.29(13) ?
    C59 C54 C63 . . 109.32(13) ?
    C54 C55 C56 . . 109.89(13) ?
    C54 C55 H55A . . 109.7 ?
    C56 C55 H55A . . 109.7 ?
    C54 C55 H55B . . 109.7 ?
    C56 C55 H55B . . 109.7 ?
    H55A C55 H55B . . 108.2 ?
    C57 C56 C60 . . 110.09(15) ?
    C57 C56 C55 . . 109.65(14) ?
    C60 C56 C55 . . 109.34(14) ?
    C57 C56 H56 . . 109.2 ?
    C60 C56 H56 . . 109.2 ?
    C55 C56 H56 . . 109.2 ?
    C56 C57 C58 . . 109.03(14) ?
    C56 C57 H57A . . 109.9 ?
    C58 C57 H57A . . 109.9 ?
    C56 C57 H57B . . 109.9 ?
    C58 C57 H57B . . 109.9 ?
    H57A C57 H57B . . 108.3 ?
    C62 C58 C57 . . 109.56(15) ?
    C62 C58 C59 . . 109.35(15) ?
    C57 C58 C59 . . 109.30(14) ?
    C62 C58 H58 . . 109.5 ?
    C57 C58 H58 . . 109.5 ?
    C59 C58 H58 . . 109.5 ?
    C54 C59 C58 . . 110.28(14) ?
    C54 C59 H59A . . 109.6 ?
    C58 C59 H59A . . 109.6 ?
    C54 C59 H59B . . 109.6 ?
    C58 C59 H59B . . 109.6 ?
    H59A C59 H59B . . 108.1 ?
    C61 C60 C56 . . 109.07(14) ?
    C61 C60 H60A . . 109.9 ?
    C56 C60 H60A . . 109.9 ?
    C61 C60 H60B . . 109.9 ?
    C56 C60 H60B . . 109.9 ?
    H60A C60 H60B . . 108.3 ?
    C60 C61 C63 . . 109.44(14) ?
    C60 C61 C62 . . 109.29(15) ?
    C63 C61 C62 . . 109.75(14) ?
    C60 C61 H61 . . 109.5 ?
    C63 C61 H61 . . 109.5 ?
    C62 C61 H61 . . 109.5 ?
    C58 C62 C61 . . 109.67(14) ?
    C58 C62 H62A . . 109.7 ?
    C61 C62 H62A . . 109.7 ?
    C58 C62 H62B . . 109.7 ?
    C61 C62 H62B . . 109.7 ?
    H62A C62 H62B . . 108.2 ?
    C61 C63 C54 . . 110.17(14) ?
    C61 C63 H63A . . 109.6 ?
    C54 C63 H63A . . 109.6 ?
    C61 C63 H63B . . 109.6 ?
    C54 C63 H63B . . 109.6 ?
    H63A C63 H63B . . 108.1 ?
    O4 C64 C73 . . 124.69(15) ?
    O4 C64 C65 . . 116.66(16) ?
    C73 C64 C65 . . 118.63(16) ?
    C66 C65 C64 . . 121.26(18) ?
    C66 C65 H65 . . 119.4 ?
    C64 C65 H65 . . 119.4 ?
    C65 C66 C67 . . 122.16(17) ?
    C65 C66 H66 . . 118.9 ?
    C67 C66 H66 . . 118.9 ?
    C68 C67 C66 . . 121.41(17) ?
    C68 C67 C72 . . 119.76(18) ?
    C66 C67 C72 . . 118.79(16) ?
    C69 C68 C67 . . 121.75(19) ?
    C69 C68 H68 . . 119.1 ?
    C67 C68 H68 . . 119.1 ?
    C68 C69 C70 . . 118.81(18) ?
    C68 C69 H69 . . 120.6 ?
    C70 C69 H69 . . 120.6 ?
    C71 C70 C69 . . 121.1(2) ?
    C71 C70 H70 . . 119.5 ?
    C69 C70 H70 . . 119.5 ?
    C70 C71 C72 . . 121.64(19) ?
    C70 C71 H71 . . 119.2 ?
    C72 C71 H71 . . 119.2 ?
    C71 C72 C67 . . 116.92(16) ?
    C71 C72 C73 . . 123.71(16) ?
    C67 C72 C73 . . 119.34(16) ?
    C64 C73 C74 . . 122.65(15) ?
    C64 C73 C72 . . 119.65(15) ?
    C74 C73 C72 . . 117.69(15) ?
    N4 C74 C73 . . 128.48(16) ?
    N4 C74 H74 . . 115.8 ?
    C73 C74 H74 . . 115.8 ?
    N4 C75 C80 . . 108.12(13) ?
    N4 C75 C84 . . 112.62(13) ?
    C80 C75 C84 . . 108.37(13) ?
    N4 C75 C76 . . 109.25(13) ?
    C80 C75 C76 . . 108.52(13) ?
    C84 C75 C76 . . 109.87(14) ?
    C77 C76 C75 . . 110.22(13) ?
    C77 C76 H76A . . 109.6 ?
    C75 C76 H76A . . 109.6 ?
    C77 C76 H76B . . 109.6 ?
    C75 C76 H76B . . 109.6 ?
    H76A C76 H76B . . 108.1 ?
    C78 C77 C83 . . 109.92(14) ?
    C78 C77 C76 . . 108.90(14) ?
    C83 C77 C76 . . 109.11(14) ?
    C78 C77 H77 . . 109.6 ?
    C83 C77 H77 . . 109.6 ?
    C76 C77 H77 . . 109.6 ?
    C77 C78 C79 . . 109.62(14) ?
    C77 C78 H78A . . 109.7 ?
    C79 C78 H78A . . 109.7 ?
    C77 C78 H78B . . 109.7 ?
    C79 C78 H78B . . 109.7 ?
    H78A C78 H78B . . 108.2 ?
    C81 C79 C78 . . 109.46(15) ?
    C81 C79 C80 . . 109.03(14) ?
    C78 C79 C80 . . 109.51(14) ?
    C81 C79 H79 . . 109.6 ?
    C78 C79 H79 . . 109.6 ?
    C80 C79 H79 . . 109.6 ?
    C75 C80 C79 . . 110.57(14) ?
    C75 C80 H80A . . 109.5 ?
    C79 C80 H80A . . 109.5 ?
    C75 C80 H80B . . 109.5 ?
    C79 C80 H80B . . 109.5 ?
    H80A C80 H80B . . 108.1 ?
    C79 C81 C82 . . 109.61(14) ?
    C79 C81 H81A . . 109.7 ?
    C82 C81 H81A . . 109.7 ?
    C79 C81 H81B . . 109.7 ?
    C82 C81 H81B . . 109.7 ?
    H81A C81 H81B . . 108.2 ?
    C83 C82 C81 . . 109.61(15) ?
    C83 C82 C84 . . 109.54(15) ?
    C81 C82 C84 . . 109.31(15) ?
    C83 C82 H82 . . 109.5 ?
    C81 C82 H82 . . 109.5 ?
    C84 C82 H82 . . 109.5 ?
    C82 C83 C77 . . 109.77(14) ?
    C82 C83 H83A . . 109.7 ?
    C77 C83 H83A . . 109.7 ?
    C82 C83 H83B . . 109.7 ?
    C77 C83 H83B . . 109.7 ?
    H83A C83 H83B . . 108.2 ?
    C75 C84 C82 . . 109.50(14) ?
    C75 C84 H84A . . 109.8 ?
    C82 C84 H84A . . 109.8 ?
    C75 C84 H84B . . 109.8 ?
    C82 C84 H84B . . 109.8 ?
    H84A C84 H84B . . 108.2 ?
