# Supplementary material for: Bis[1-(1-adamantyliminomethyl)-2-naphtholato-κ2 N,O]cobalt(II)
Source: Acta Crystallogr Sect E Struct Rep Online. 2008 Sep 6;64(Pt 10):m1223. doi: 10.1107/S1600536808027475 (PMC2959448; doi:10.1107/S1600536808027475)
Supplement: Supplementary file 2 [file e-64-m1223-Isup2.hkl]

# 
# h,k,l, Fc-squared, Fo-squared, sigma(Fo-squared) and status flag 
# 
data_I
_shelx_title ' juf18 in P-1' 
_shelx_refln_list_code          4 
_shelx_F_calc_maximum      348.23 
_exptl_crystal_F_000      1412.00 
_reflns_d_resolution_high  0.7695 
 
loop_ 
 _symmetry_equiv_pos_as_xyz 
 'x, y, z' 
 '-x, -y, -z' 
 
_cell_length_a    13.9055 
_cell_length_b    14.3576 
_cell_length_c    19.5899 
_cell_angle_alpha  69.938 
_cell_angle_beta   71.219 
_cell_angle_gamma  68.473 
 
_shelx_F_squared_multiplier     1.000 
 
loop_ 
 _refln_index_h 
 _refln_index_k 
 _refln_index_l 
 _refln_F_squared_calc 
 _refln_F_squared_meas 
 _refln_F_squared_sigma 
 _refln_observed_status 
   2   0   0        6.10       -2.53     10.44 o 
   3   0   0     3028.88     2928.08     42.82 o 
   4   0   0     4799.62     4876.45     74.18 o 
   5   0   0      852.56      891.14     19.32 o 
   6   0   0     4735.58     4811.17     72.45 o 
   7   0   0      834.58      805.63     28.54 o 
   8   0   0       64.54       60.47      9.06 o 
   9   0   0     1556.38     1472.97     31.75 o 
  10   0   0      896.97      894.50     48.13 o 
  11   0   0     2035.08     1906.39     67.89 o 
  12   0   0       28.68       18.39     23.92 o 
  13   0   0      231.96      216.69     33.32 o 
  14   0   0        1.19      -13.30     25.48 o 
  15   0   0      149.52      132.28     35.00 o 
  16   0   0       72.67       43.18     34.43 o 
 -16   1   0        6.02       41.22     34.02 o 
 -15   1   0     1537.63     1742.16     77.73 o 
 -14   1   0       89.79      100.54     31.01 o 
 -13   1   0        0.62       -0.48     44.53 o 
 -12   1   0     1721.59     1760.89     68.57 o 
 -11   1   0        9.63       19.63     23.83 o 
 -10   1   0       97.60       92.23     12.21 o 
  -9   1   0     3104.91     3074.03     54.21 o 
  -8   1   0     5682.55     5539.91     83.88 o 
  -7   1   0       26.03       36.58      8.41 o 
  -6   1   0     1080.03     1135.64     24.54 o 
  -5   1   0     2695.33     2866.44     45.29 o 
  -4   1   0       14.23       33.14      6.02 o 
  -3   1   0      225.62      253.97     11.23 o 
  -2   1   0    11853.69    12359.90    159.44 o 
   2   1   0    19521.36    19688.06    361.98 o 
   3   1   0       24.34       30.34      5.50 o 
   4   1   0     1798.29     1870.81     29.58 o 
   5   1   0      939.09      863.46     19.33 o 
   6   1   0     2715.75     2745.53     63.40 o 
   7   1   0        2.33       -4.79      7.53 o 
   8   1   0     1657.08     1756.42     48.13 o 
   9   1   0      619.53      615.06     25.27 o 
  10   1   0        0.71        0.26     10.81 o 
  11   1   0     1603.57     1614.42     83.19 o 
  12   1   0     1023.78     1057.35     53.66 o 
  13   1   0      239.29      225.69     32.91 o 
  14   1   0      204.41      180.53     42.71 o 
  15   1   0     1548.16     1530.24     73.19 o 
  16   1   0       44.60       -3.32     30.59 o 
 -15   2   0        0.44        2.02     33.33 o 
 -14   2   0     1192.59     1194.34     63.75 o 
 -13   2   0       41.62       52.28     29.58 o 
 -12   2   0      636.96      618.63     43.08 o 
 -11   2   0      114.39      146.80     56.72 o 
 -10   2   0      808.84      811.41     28.51 o 
  -9   2   0       11.36       24.39     10.47 o 
  -8   2   0       91.85       98.62     10.95 o 
  -7   2   0        8.42        5.83      8.22 o 
  -6   2   0     4535.66     4374.99     67.16 o 
  -5   2   0      494.07      510.51     16.29 o 
  -4   2   0     3049.15     2937.58     48.16 o 
  -3   2   0      190.91      232.36     11.65 o 
  -2   2   0     5279.39     5861.63     79.39 o 
  -1   2   0       54.11       47.58      5.34 o 
   0   2   0    19667.22    20043.31    354.79 o 
   1   2   0     5404.90     5475.63    100.58 o 
   2   2   0    21170.86    21789.45    277.39 o 
   3   2   0     4589.99     4533.91     80.03 o 
   4   2   0     4369.62     4466.95     62.51 o 
   5   2   0       79.04       72.20      6.23 o 
   6   2   0      105.15      147.85     10.38 o 
   7   2   0     4211.19     4046.56     61.24 o 
   8   2   0      293.36      282.17     12.72 o 
   9   2   0      230.85      244.23     12.63 o 
  10   2   0     1405.78     1440.31     43.42 o 
  11   2   0       46.66       61.09     18.32 o 
  12   2   0     5343.87     4925.67    128.09 o 
  13   2   0     1147.98     1207.89     57.71 o 
  14   2   0       32.00       23.77     26.99 o 
  15   2   0      464.31      389.82     49.34 o 
  16   2   0       48.55       91.74     32.81 o 
 -15   3   0       58.56       56.51     33.50 o 
 -14   3   0        5.59       -2.37     27.50 o 
 -13   3   0        1.65        0.22     25.15 o 
 -12   3   0      467.11      499.12     37.10 o 
 -11   3   0        2.23        8.55     17.55 o 
 -10   3   0      426.89      440.72     48.17 o 
  -9   3   0      244.70      215.59     16.05 o 
  -8   3   0     2643.45     2578.08     48.00 o 
  -7   3   0       33.19       53.08     10.25 o 
  -6   3   0     1769.07     1957.78     41.32 o 
  -5   3   0      107.85      101.54      9.77 o 
  -4   3   0       87.02       39.53      7.93 o 
  -3   3   0        2.31        3.57      5.70 o 
  -2   3   0     8137.41     8431.53    136.15 o 
  -1   3   0        9.11       -4.75      4.75 o 
   0   3   0    83560.69    87169.23   1265.66 o 
   1   3   0     8810.55     8919.40    149.66 o 
   2   3   0     1268.90     1274.80     21.84 o 
   3   3   0     2982.63     2891.59     42.68 o 
   4   3   0     1404.40     1434.44     25.52 o 
   5   3   0     4239.02     4278.91     62.05 o 
   6   3   0      348.72      357.74     12.76 o 
   7   3   0        6.18        5.73      6.25 o 
   8   3   0      267.51      331.34     13.91 o 
   9   3   0     5513.04     5296.62     80.18 o 
  10   3   0      107.95      100.88     11.00 o 
  11   3   0       61.89       46.54     14.09 o 
  12   3   0     1154.52     1186.42     55.83 o 
  13   3   0        8.90       -2.61     22.95 o 
  14   3   0       74.96       41.95     26.21 o 
  15   3   0     1070.46     1232.45     64.70 o 
  16   3   0       12.09       34.47     32.09 o 
 -14   4   0       31.43       36.53     29.22 o 
 -13   4   0      307.03      326.39     37.94 o 
 -12   4   0      523.82      510.44     82.55 o 
 -11   4   0       24.20       24.60     18.33 o 
 -10   4   0      474.13      562.59     23.98 o 
  -9   4   0       91.79       95.96     14.21 o 
  -8   4   0     1339.86     1271.71     32.71 o 
  -7   4   0       46.92       50.98     11.33 o 
  -6   4   0     9888.56    10340.03    144.54 o 
  -5   4   0      458.66      448.87     17.17 o 
  -4   4   0      394.51      379.21     23.74 o 
  -3   4   0     1173.17     1158.85     24.41 o 
  -2   4   0     2982.90     3051.11     46.83 o 
  -1   4   0      308.12      310.60     11.26 o 
   0   4   0    13465.02    14590.20    189.39 o 
   1   4   0     2227.38     2060.65     39.21 o 
   2   4   0      871.83      897.12     18.24 o 
   3   4   0      835.34      856.71     25.93 o 
   4   4   0     2377.52     2436.96     39.17 o 
   5   4   0     6973.23     7128.38     99.05 o 
   6   4   0     4558.73     5240.80     78.10 o 
   7   4   0     4546.71     4496.16     67.89 o 
   8   4   0        2.92       15.53      7.60 o 
   9   4   0      472.97      506.18     18.00 o 
  10   4   0      177.97      218.26     13.98 o 
  11   4   0      127.71      136.18     15.91 o 
  12   4   0     1249.27     1170.31     54.63 o 
  13   4   0     1098.80     1006.76     55.91 o 
  14   4   0        1.26       21.20     34.83 o 
  15   4   0      431.52      514.91     47.32 o 
  16   4   0       10.95       47.72     30.54 o 
  17   4   0      116.91      113.95     38.10 o 
 -14   5   0      860.76     1039.80     61.00 o 
 -13   5   0      633.91      678.70     45.09 o 
 -12   5   0      187.54      203.05     44.09 o 
 -11   5   0      248.14      240.22     25.19 o 
 -10   5   0     2547.69     2374.74     94.58 o 
  -9   5   0       10.26       -3.11     13.02 o 
  -8   5   0     1824.47     1781.43     40.59 o 
  -7   5   0      324.27      333.30     17.87 o 
  -6   5   0      351.21      331.95     16.77 o 
  -5   5   0      887.31      931.55     40.74 o 
  -4   5   0     5605.54     5231.75     78.65 o 
  -3   5   0        2.57       -2.39      7.08 o 
  -2   5   0     4283.46     4480.62     66.53 o 
  -1   5   0     2596.96     2487.94     54.63 o 
   0   5   0      180.00      151.33      8.17 o 
   1   5   0    11416.26    12059.65    159.05 o 
   2   5   0       39.13       40.20      6.22 o 
   3   5   0      195.57      146.98      8.84 o 
   4   5   0     2405.19     2612.21     42.37 o 
   5   5   0      663.26      601.05     17.82 o 
   6   5   0     1494.11     1640.92     31.99 o 
   7   5   0     1873.94     1707.34     39.70 o 
   8   5   0      315.72      331.45     15.54 o 
   9   5   0     4088.39     3898.61     63.55 o 
  10   5   0       16.16       19.35      9.46 o 
  11   5   0       22.15       21.67     12.47 o 
  12   5   0       18.70      -19.04     19.04 o 
  13   5   0     3929.34     3802.56    110.84 o 
  14   5   0        3.28      -22.02     24.10 o 
  15   5   0      109.12      193.54     37.14 o 
  16   5   0      266.26      208.11     56.91 o 
  17   5   0      279.09      269.42     44.86 o 
 -13   6   0      254.97      225.56     40.08 o 
 -12   6   0      739.57      796.46     99.43 o 
 -11   6   0       97.95       94.41     23.08 o 
 -10   6   0        6.93       22.85     18.03 o 
  -9   6   0        3.35       13.70     14.15 o 
  -8   6   0     1716.28     1672.93     51.79 o 
  -7   6   0      162.24      155.50     15.54 o 
  -6   6   0      134.62      134.81     13.94 o 
  -5   6   0     2282.88     2257.76     44.04 o 
  -4   6   0     1809.73     1881.26     37.62 o 
  -3   6   0      734.43      713.41     20.90 o 
  -2   6   0     8738.17     9141.68    126.54 o 
  -1   6   0     3590.35     3570.05     55.32 o 
   0   6   0     1046.39     1116.26     23.42 o 
   1   6   0     3036.81     2817.96     44.79 o 
   2   6   0     4199.74     4525.36     66.33 o 
   3   6   0        6.76       15.95      6.70 o 
   4   6   0      187.37      204.82     11.10 o 
   5   6   0     3917.63     3686.08     58.02 o 
   6   6   0       50.20       64.38     12.67 o 
   7   6   0     1755.36     1818.98     36.26 o 
   8   6   0       72.10       65.88     12.22 o 
   9   6   0     1513.95     1426.21     32.40 o 
  10   6   0      192.52      209.05     23.72 o 
  11   6   0      533.43      503.51     25.31 o 
  12   6   0     1784.09     1696.83     88.68 o 
  13   6   0       43.94       56.47     30.96 o 
  14   6   0       32.84       14.46     24.49 o 
  15   6   0      457.03      489.51     64.85 o 
  16   6   0        1.84       18.11     30.21 o 
  17   6   0      620.51      723.79     57.60 o 
 -13   7   0      632.89      888.14     80.67 o 
 -12   7   0      188.04      236.75     37.53 o 
 -11   7   0      405.92      365.96     35.40 o 
 -10   7   0     1625.41     1830.03     56.88 o 
  -9   7   0      266.86      320.84     22.49 o 
  -8   7   0      108.41       81.73     19.37 o 
  -7   7   0      350.22      338.55     22.43 o 
  -6   7   0      507.89      558.17     23.13 o 
  -5   7   0       53.96       52.35     11.80 o 
  -4   7   0      832.93      858.35     25.43 o 
  -3   7   0    12075.99    12029.86    165.70 o 
  -2   7   0     2700.14     2615.41     45.79 o 
  -1   7   0    10229.13    10330.08    194.82 o 
   0   7   0      448.34      460.41     22.77 o 
   1   7   0     6440.79     6699.45    109.07 o 
   2   7   0     2167.99     2567.74     50.96 o 
   3   7   0    13323.85    13540.29    181.34 o 
   4   7   0      493.81      479.05     17.15 o 
   5   7   0       90.70       99.18     10.40 o 
   6   7   0     1299.57     1310.21     51.54 o 
   7   7   0     2851.90     2787.61     54.92 o 
   8   7   0      393.25      404.86     17.79 o 
   9   7   0     2868.10     2750.56     50.92 o 
  10   7   0       49.13       72.64     12.25 o 
  11   7   0      100.67       89.58     16.85 o 
  12   7   0      982.08      847.70     34.57 o 
  13   7   0      618.93      635.70     78.42 o 
  14   7   0     2827.51     2762.86     94.23 o 
  15   7   0       17.78       12.03     54.53 o 
  16   7   0      922.16      888.62     60.52 o 
 -12   8   0      135.62      131.58     47.90 o 
 -11   8   0      279.24      292.43     35.44 o 
 -10   8   0        6.31       11.86     40.90 o 
  -9   8   0      346.59      398.56     25.35 o 
  -8   8   0     1283.36     1323.72     39.25 o 
  -7   8   0      729.99      745.18     28.76 o 
  -6   8   0       52.51       60.84     14.48 o 
  -5   8   0      359.86      353.93     20.01 o 
  -4   8   0        1.01       10.44     13.65 o 
  -3   8   0     2819.46     2788.70     51.38 o 
  -2   8   0        4.78        9.60      9.13 o 
  -1   8   0    11686.86    11474.47    157.89 o 
   0   8   0       84.79       63.31      9.31 o 
   1   8   0     2718.46     2732.57     46.64 o 
   2   8   0        0.36       14.88      7.86 o 
   3   8   0       26.30       25.99      8.28 o 
   4   8   0     4124.54     4370.83     68.36 o 
   5   8   0     2660.79     2391.07     43.99 o 
   6   8   0      771.54      797.53     24.16 o 
   7   8   0       60.78       42.23     11.87 o 
   8   8   0      211.80      193.49     20.76 o 
   9   8   0     1294.83     1222.64     36.88 o 
  10   8   0      176.14      231.13     19.73 o 
  11   8   0     1392.09     1282.47     43.02 o 
  12   8   0        8.33        4.93     21.57 o 
  13   8   0     1533.80     1403.64     63.65 o 
  14   8   0       49.72       17.43     32.89 o 
  15   8   0      520.30      603.28     50.36 o 
  16   8   0     1099.03     1216.95     75.48 o 
 -11   9   0        2.08       -4.51     32.26 o 
 -10   9   0      519.19      545.88     45.19 o 
  -9   9   0      420.15      417.98     30.78 o 
  -8   9   0       74.25       73.33     21.11 o 
  -7   9   0       92.71       95.05     20.75 o 
  -6   9   0      461.25      483.69     28.03 o 
  -5   9   0      781.99      756.11     32.45 o 
  -4   9   0       19.78       24.21     15.60 o 
  -3   9   0     1735.12     1693.18     45.98 o 
  -2   9   0      888.46      895.41     26.08 o 
  -1   9   0      927.15      945.61     38.74 o 
   0   9   0      290.22      299.29     14.59 o 
   1   9   0     1631.62     1606.13     43.22 o 
   2   9   0       28.95       22.65     10.69 o 
   3   9   0     5716.53     5770.29     86.98 o 
   4   9   0      317.46      280.68     27.21 o 
   5   9   0        4.38       -1.26      9.57 o 
   6   9   0       61.93      101.03     19.90 o 
   7   9   0     3078.04     3076.64     56.83 o 
   8   9   0      979.47     1024.28     30.37 o 
   9   9   0      555.37      588.36     24.09 o 
  10   9   0      372.15      378.40     26.19 o 
  11   9   0     1025.76      963.57     38.87 o 
  12   9   0      290.17      261.99     29.81 o 
  13   9   0        1.96       15.58     25.45 o 
  14   9   0     1667.18     1686.03    101.62 o 
  15   9   0      358.31      313.16     42.49 o 
  16   9   0     1174.98     1425.32    111.56 o 
 -10  10   0      190.61      325.44     69.79 o 
  -9  10   0      191.87      155.03     33.77 o 
  -8  10   0      645.29      671.31     47.86 o 
  -7  10   0      460.05      480.69     38.30 o 
  -6  10   0       51.96       56.90     19.53 o 
  -5  10   0      124.30      147.26     21.52 o 
  -4  10   0     1027.01      999.31     37.73 o 
  -3  10   0      354.15      354.92     23.99 o 
  -2  10   0      600.79      611.23     28.35 o 
  -1  10   0     2419.43     2496.65     71.77 o 
   0  10   0       46.64       78.09     14.95 o 
   1  10   0      404.58      440.85     22.88 o 
   2  10   0       93.83       94.00     13.87 o 
   3  10   0     1898.94     1989.52     40.22 o 
   4  10   0      805.53      818.53     27.19 o 
   5  10   0      510.19      466.67     19.78 o 
   6  10   0     3509.99     3417.08     60.84 o 
   7  10   0     1565.99     1571.76     53.67 o 
   8  10   0      403.72      412.07     21.06 o 
   9  10   0     4289.61     4344.92     76.18 o 
  10  10   0        5.27       -8.83     16.57 o 
  11  10   0       75.34       48.79     19.27 o 
  12  10   0      623.26      604.33     45.73 o 
  13  10   0       93.55      117.94     30.98 o 
  14  10   0      107.65       77.20     32.15 o 
  15  10   0       88.00       99.90     55.03 o 
  16  10   0      500.23      490.93     57.47 o 
  -9  11   0     1706.07     1946.26    121.45 o 
  -8  11   0        5.75       80.28     45.21 o 
  -7  11   0      365.91      367.87     39.91 o 
  -6  11   0       46.36       24.13     28.19 o 
  -5  11   0     1231.57     1232.16     45.72 o 
  -4  11   0        8.08       23.79     18.41 o 
  -3  11   0     1556.27     1483.09     46.69 o 
  -2  11   0     1195.17     1240.86     68.60 o 
  -1  11   0      711.42      749.78     32.42 o 
   0  11   0       95.71       80.32     25.00 o 
   1  11   0      175.34      161.66     17.77 o 
   2  11   0       28.05       46.36     14.41 o 
   3  11   0      185.74      154.55     23.68 o 
   4  11   0     5086.49     5024.34     94.63 o 
   5  11   0       47.41       61.10     22.27 o 
   6  11   0       98.33       88.15     14.25 o 
   7  11   0      423.69      407.18     40.33 o 
   8  11   0     2256.13     2325.91     50.94 o 
   9  11   0      376.74      404.30     23.04 o 
  10  11   0      509.55      536.19     42.46 o 
  11  11   0      766.52      817.76     38.85 o 
  12  11   0       69.31       56.12     22.15 o 
  13  11   0       75.15       98.70     31.63 o 
  14  11   0      480.02      506.26     46.87 o 
  15  11   0      114.30      159.37     47.15 o 
  -8  12   0        6.25      -30.45     30.45 o 
  -7  12   0       10.74      118.23     65.48 o 
  -6  12   0      111.67      168.20     71.48 o 
  -5  12   0      887.87      844.34     50.54 o 
  -4  12   0      354.57      355.27     37.83 o 
  -3  12   0      861.82      874.42     50.13 o 
  -2  12   0       31.89      -13.46     23.78 o 
  -1  12   0     2543.33     2488.75     61.77 o 
   0  12   0     1363.15     1328.27     42.89 o 
   1  12   0      182.60      204.58     21.24 o 
   2  12   0        2.35       -0.67     14.76 o 
   3  12   0      970.74      884.43     42.37 o 
   4  12   0      420.31      480.12     31.54 o 
   5  12   0      145.07      123.39     18.42 o 
   6  12   0     2354.67     2205.17     56.06 o 
   7  12   0      536.58      587.00     29.89 o 
   8  12   0      519.22      482.54     29.01 o 
   9  12   0     1139.80     1093.53     40.84 o 
  10  12   0        6.92       -5.69     15.65 o 
  11  12   0       20.61        9.21     21.19 o 
  12  12   0      739.84      717.95     38.65 o 
  13  12   0        2.44       30.95     28.05 o 
  14  12   0      310.18      262.98     40.55 o 
  15  12   0        0.68       -2.57     31.87 o 
  -7  13   0      145.82      168.28     44.84 o 
  -6  13   0        2.20      -30.88     30.88 o 
  -5  13   0      253.64      185.20     36.63 o 
  -4  13   0       14.35       26.63     31.34 o 
  -3  13   0      297.43      315.17     38.68 o 
  -2  13   0     1174.81     1228.56    109.50 o 
  -1  13   0      300.90      268.59     34.70 o 
   0  13   0       23.65       51.85     26.53 o 
   1  13   0      923.33      895.99     49.20 o 
   2  13   0      817.21      809.64     40.96 o 
   3  13   0      319.50      308.17     25.09 o 
   4  13   0      148.52      148.53     20.22 o 
   5  13   0       71.95       89.74     17.88 o 
   6  13   0      530.64      467.68     52.60 o 
   7  13   0       13.27       22.81     17.44 o 
   8  13   0     4755.04     4822.53     98.83 o 
   9  13   0      287.96      275.55     35.14 o 
  10  13   0      112.72       99.18     22.65 o 
  11  13   0      277.36      322.59     46.71 o 
  12  13   0      295.55      332.89    101.12 o 
  13  13   0       52.65       29.09     30.01 o 
  14  13   0      709.03      838.61     74.92 o 
  -5  14   0       99.01       41.96     35.40 o 
  -4  14   0      240.06      190.10     39.27 o 
  -3  14   0      592.61      544.39     48.31 o 
  -2  14   0      809.46      817.42    125.26 o 
  -1  14   0       38.09       13.88     30.42 o 
   0  14   0     1721.49     1674.84     70.39 o 
   1  14   0       10.46        6.89     28.95 o 
   2  14   0     1140.10     1152.85     57.46 o 
   3  14   0      313.76      307.28     34.47 o 
   4  14   0     2774.00     2641.33    194.74 o 
   5  14   0      836.36      735.56     45.99 o 
   6  14   0     1387.22     1422.62     53.13 o 
   7  14   0      187.91      199.82     24.69 o 
   8  14   0        6.21       -0.23     19.70 o 
   9  14   0      108.59       79.47     23.11 o 
  10  14   0     1036.63     1133.85     59.95 o 
  11  14   0       11.01      -19.51     26.70 o 
  12  14   0       12.18       14.84     52.47 o 
  13  14   0      150.41       95.63     34.31 o 
  -4  15   0      595.63      593.89    117.69 o 
  -3  15   0      164.50      173.59     40.96 o 
  -2  15   0      468.16      631.67     51.86 o 
  -1  15   0      176.35      252.08     48.65 o 
   0  15   0       81.86      103.94     35.06 o 
   1  15   0        0.58       -4.75     28.83 o 
   2  15   0      873.75      885.49     53.99 o 
   3  15   0      440.40      347.70     39.99 o 
   4  15   0      100.00      110.29     30.60 o 
   5  15   0       30.57       45.30     32.08 o 
   6  15   0     1341.17     1370.28    154.59 o 
   7  15   0        2.48      -25.49     25.49 o 
   8  15   0      934.49     1018.69     82.05 o 
   9  15   0      234.92      268.80     59.16 o 
  10  15   0        0.85      -26.50     26.50 o 
  11  15   0      129.62       82.42     34.26 o 
  12  15   0      298.20      332.72     79.48 o 
  -2  16   0      664.25      628.65     55.73 o 
  -1  16   0       44.43       74.53     61.47 o 
   0  16   0      460.17      428.80     51.34 o 
   1  16   0       18.89       55.28     34.19 o 
   2  16   0       11.91       23.50     52.09 o 
   3  16   0       50.69        9.54     32.35 o 
   4  16   0      766.64      796.26     59.03 o 
   5  16   0       16.44       18.73     30.77 o 
   6  16   0       59.57       67.46     32.29 o 
   7  16   0      237.68      201.19     91.49 o 
   8  16   0      643.12      679.85     52.17 o 
   9  16   0       36.83       28.26     32.22 o 
  10  16   0      141.25      210.62     69.67 o 
  11  16   0       86.56      130.58     66.54 o 
   1  17   0       25.05       26.28     56.53 o 
   2  17   0      343.07      333.79     72.92 o 
   3  17   0       84.42       60.77     43.09 o 
   4  17   0       47.31       70.26     35.45 o 
   5  17   0       29.82       52.45     34.90 o 
   6  17   0      171.75      172.97     42.90 o 
   7  17   0       53.24       13.47     35.83 o 
   8  17   0       95.07      183.56     58.10 o 
  -7 -17   1      186.86      145.60     38.91 o 
  -6 -17   1      416.45      573.40     52.35 o 
  -5 -17   1        1.40        8.81     48.09 o 
  -4 -17   1       45.00       36.00     35.71 o 
  -3 -17   1       15.87       -9.47     34.17 o 
  -2 -17   1       16.06       32.82     36.42 o 
 -10 -16   1       57.00       50.28     63.29 o 
  -9 -16   1      214.59      264.30     42.59 o 
  -8 -16   1        2.19       17.96     33.23 o 
  -7 -16   1        0.16      -25.74     36.58 o 
  -6 -16   1       31.42       10.01     33.39 o 
  -5 -16   1      414.04      472.05     71.85 o 
  -4 -16   1      246.63      321.69     41.86 o 
  -3 -16   1      493.67      445.29     81.05 o 
  -2 -16   1       37.52      115.65     37.01 o 
  -1 -16   1       83.58       77.50     36.81 o 
   0 -16   1        2.08       33.73     35.45 o 
   1 -16   1     1510.40     1456.71     82.17 o 
 -12 -15   1       41.33       49.42     33.75 o 
 -11 -15   1       21.18        4.61     32.27 o 
 -10 -15   1     1369.96     1492.94     72.87 o 
  -9 -15   1      142.82      157.34     27.73 o 
  -8 -15   1      283.07      279.79     30.18 o 
  -7 -15   1      637.95      656.58     49.16 o 
  -6 -15   1      173.60      135.21     33.19 o 
  -5 -15   1       36.22       21.35     31.39 o 
  -4 -15   1      453.21      482.33     43.57 o 
  -3 -15   1     2115.40     1972.49     97.81 o 
  -2 -15   1       60.12       51.40     30.33 o 
  -1 -15   1      217.94      196.81     37.67 o 
   0 -15   1       85.85       80.09     47.97 o 
   1 -15   1      122.18      161.16     38.34 o 
   2 -15   1        0.25       26.93     36.71 o 
   3 -15   1     1542.02     1679.15     80.63 o 
 -13 -14   1      112.64      120.98     36.17 o 
 -12 -14   1      591.38      619.25     48.58 o 
 -11 -14   1      948.84      858.34     54.11 o 
 -10 -14   1      309.18      270.21     37.90 o 
  -9 -14   1      191.86      179.81     26.98 o 
  -8 -14   1        4.80       -0.79     19.57 o 
  -7 -14   1      231.49      289.97     27.05 o 
  -6 -14   1        2.54       -9.37     17.96 o 
  -5 -14   1      327.93      291.06     26.45 o 
  -4 -14   1      372.01      410.74     28.11 o 
  -3 -14   1     1728.50     1638.06     86.93 o 
  -2 -14   1       85.73      136.56     31.24 o 
  -1 -14   1      724.57      742.71     49.20 o 
   0 -14   1        7.50        9.53     28.53 o 
   1 -14   1      564.40      654.04     70.60 o 
   2 -14   1      100.33      171.44     36.72 o 
   3 -14   1        1.36       17.17     44.28 o 
   4 -14   1       60.66       58.92     35.03 o 
   5 -14   1      881.50      923.23     79.55 o 
 -14 -13   1       92.24       98.93     48.53 o 
 -13 -13   1      123.05      152.17     39.09 o 
 -12 -13   1       22.11       40.83     29.66 o 
 -11 -13   1      139.91      277.18     51.84 o 
 -10 -13   1       29.70      -16.58     26.56 o 
  -9 -13   1     1618.08     1537.57     51.43 o 
  -8 -13   1      525.93      591.32     33.26 o 
  -7 -13   1      673.99      671.85     47.45 o 
  -6 -13   1       23.88      -15.59     16.11 o 
  -5 -13   1      104.53      131.82     20.21 o 
  -4 -13   1        0.54        7.52     16.60 o 
  -3 -13   1     3188.47     3132.99    123.98 o 
  -2 -13   1      176.53      123.39     20.41 o 
  -1 -13   1      447.86      461.12     28.55 o 
   0 -13   1      166.04      164.70     31.40 o 
   1 -13   1       83.92       95.72     34.46 o 
   2 -13   1      157.80      141.25     32.73 o 
   3 -13   1     2852.93     2923.66     95.15 o 
   4 -13   1      634.61      617.93     48.63 o 
   5 -13   1       54.85       33.19     74.67 o 
   6 -13   1      589.83      651.65    100.00 o 
   7 -13   1     1023.19     1062.50     84.80 o 
 -14 -12   1      226.03      306.22     42.50 o 
 -13 -12   1      472.12      499.97     36.18 o 
 -12 -12   1       19.34       48.46     23.48 o 
 -11 -12   1      300.95      315.12     35.53 o 
 -10 -12   1      249.71      254.59     34.74 o 
  -9 -12   1      664.61      620.18     32.68 o 
  -8 -12   1      219.89      232.33     24.07 o 
  -7 -12   1        4.73        7.68     16.70 o 
  -6 -12   1      538.72      600.89     43.90 o 
  -5 -12   1     3091.26     2991.52     68.20 o 
  -4 -12   1       21.23       18.79     15.91 o 
  -3 -12   1       66.16       59.22     17.26 o 
  -2 -12   1      272.88      253.49     22.46 o 
  -1 -12   1     4559.78     4502.90     91.32 o 
   0 -12   1      438.17      442.07     27.49 o 
   1 -12   1     1440.35     1419.05     48.43 o 
   2 -12   1      875.81      892.04     38.35 o 
   3 -12   1      356.37      332.88     27.21 o 
   4 -12   1       84.09      110.83     32.21 o 
   5 -12   1      103.39      131.76     34.40 o 
   6 -12   1      297.18      334.25     41.35 o 
   7 -12   1      106.46      116.23     36.75 o 
   8 -12   1      380.70      342.47     64.54 o 
 -15 -11   1       88.42       87.74     36.36 o 
 -14 -11   1        6.30       35.49     30.80 o 
 -13 -11   1      396.36      409.33     32.62 o 
 -12 -11   1      465.61      499.36     33.60 o 
 -11 -11   1      330.43      336.96     29.44 o 
 -10 -11   1     2362.45     2298.16     64.01 o 
  -9 -11   1     8584.81     8606.10    144.31 o 
  -8 -11   1      383.97      378.85     24.79 o 
  -7 -11   1      545.77      527.96     34.20 o 
  -6 -11   1      258.43      288.98     50.51 o 
  -5 -11   1      442.61      401.25     24.40 o 
  -4 -11   1       68.78       10.30     17.93 o 
  -3 -11   1     1258.76     1317.71     40.91 o 
  -2 -11   1     1812.30     1892.49     49.79 o 
  -1 -11   1       31.51       -3.09     14.23 o 
   0 -11   1      330.17      358.87     31.29 o 
   1 -11   1      164.75      220.10     21.63 o 
   2 -11   1     1068.93     1018.25     38.69 o 
   3 -11   1        9.32       -3.85     16.93 o 
   4 -11   1      232.34      278.05     41.63 o 
   5 -11   1       42.02       25.61     20.51 o 
   6 -11   1        2.51        2.79     20.44 o 
   7 -11   1       97.14      171.94     34.71 o 
   8 -11   1        5.09       -1.94     29.43 o 
   9 -11   1        6.26       28.64     55.78 o 
 -15 -10   1      466.23      459.55     48.08 o 
 -14 -10   1      386.67      327.93     41.39 o 
 -13 -10   1       54.54       40.87     29.11 o 
 -12 -10   1       29.77      -16.63     21.08 o 
 -11 -10   1       57.78      100.84     24.74 o 
 -10 -10   1     1846.45     1758.78     54.20 o 
  -9 -10   1      402.71      388.03     21.74 o 
  -8 -10   1     1564.59     1636.14     40.64 o 
  -7 -10   1      105.49       70.98     24.19 o 
  -6 -10   1     1035.92     1079.18     31.07 o 
  -5 -10   1     1766.33     1772.65     39.49 o 
  -4 -10   1       55.61       68.60     14.76 o 
  -3 -10   1      430.13      419.91     22.82 o 
  -2 -10   1       16.62       18.71     12.66 o 
  -1 -10   1      529.74      537.92     25.71 o 
   0 -10   1     1198.18     1108.19     36.34 o 
   1 -10   1       94.14       86.47     17.03 o 
   2 -10   1     4808.59     4792.72     93.04 o 
   3 -10   1     3620.23     3682.57     77.93 o 
   4 -10   1      132.26      165.97     21.04 o 
   5 -10   1      103.72       76.68     20.26 o 
   6 -10   1      686.50      675.63     34.10 o 
   7 -10   1      251.33      239.54     32.72 o 
   8 -10   1        1.90       22.34     21.41 o 
   9 -10   1       16.30       53.89     30.93 o 
  10 -10   1       30.74       57.16     55.66 o 
 -16  -9   1      151.26      137.29     41.52 o 
 -15  -9   1     1581.79     1682.92     78.73 o 
 -14  -9   1     1098.37      946.43     57.53 o 
 -13  -9   1      423.91      387.85     55.28 o 
 -12  -9   1      412.61      355.78     28.07 o 
 -11  -9   1      811.94      792.64     47.30 o 
 -10  -9   1       42.05       53.84     18.52 o 
  -9  -9   1     3641.30     3548.52     64.62 o 
  -8  -9   1      731.37      694.48     25.81 o 
  -7  -9   1      790.46      787.19     26.41 o 
  -6  -9   1      110.96       80.24     18.72 o 
  -5  -9   1     4503.12     4343.64     70.95 o 
  -4  -9   1      277.47      344.68     16.47 o 
  -3  -9   1      110.81       98.90     11.80 o 
  -2  -9   1     2345.20     2331.61     43.16 o 
  -1  -9   1      955.72      948.92     31.85 o 
   0  -9   1      332.19      302.80     30.07 o 
   1  -9   1     1923.07     1914.92     47.56 o 
   2  -9   1    10669.73    10274.41    169.25 o 
   3  -9   1    10668.57    10350.75    171.54 o 
   4  -9   1     3985.73     3917.43    110.88 o 
   5  -9   1      481.55      522.71     28.23 o 
   6  -9   1      411.97      409.56     27.58 o 
   7  -9   1      662.25      637.52     33.27 o 
   8  -9   1     1223.01     1348.22     47.44 o 
   9  -9   1       79.22       53.72     22.40 o 
  10  -9   1       32.35       16.89     33.08 o 
  11  -9   1       81.90       90.84     28.64 o 
 -16  -8   1      271.64      317.67     80.98 o 
 -15  -8   1      324.94      290.99     42.55 o 
 -14  -8   1      102.73      100.04     32.33 o 
 -13  -8   1       23.68       48.51     28.03 o 
 -12  -8   1      601.05      532.06     30.19 o 
 -11  -8   1      859.08      832.89     36.31 o 
 -10  -8   1     1334.47     1169.41     40.62 o 
  -9  -8   1      503.12      430.97     20.30 o 
  -8  -8   1      142.03      125.89     13.93 o 
  -7  -8   1     8752.24     8574.50    125.35 o 
  -6  -8   1      350.73      361.18     29.99 o 
  -5  -8   1      420.56      457.24     18.38 o 
  -4  -8   1     1080.89     1002.11     25.57 o 
  -3  -8   1      343.60      276.89     13.82 o 
  -2  -8   1      190.12      239.57     12.66 o 
  -1  -8   1     2207.46     2443.77     51.12 o 
   0  -8   1     1671.41     1645.30     32.74 o 
   1  -8   1      107.55      141.33     18.31 o 
   2  -8   1     1003.15     1020.72     26.54 o 
   3  -8   1     6605.10     6486.40     97.78 o 
   4  -8   1     1325.47     1356.70     33.66 o 
   5  -8   1      342.23      345.58     19.32 o 
   6  -8   1     1582.41     1519.57     38.35 o 
   7  -8   1      572.37      545.56     29.11 o 
   8  -8   1        0.46      -11.85     16.84 o 
   9  -8   1       40.17       20.48     19.43 o 
  10  -8   1     1108.07     1142.82     75.23 o 
  11  -8   1       12.28       28.84     27.49 o 
  12  -8   1       53.48       38.27     44.03 o 
 -16  -7   1       28.69       58.67     32.93 o 
 -15  -7   1     2379.27     2417.01     92.88 o 
 -14  -7   1        0.53       16.71     26.00 o 
 -13  -7   1      364.20      377.09     38.88 o 
 -12  -7   1      273.53      223.05     21.71 o 
 -11  -7   1      410.32      415.70     25.84 o 
 -10  -7   1      817.31      766.82     32.82 o 
  -9  -7   1     1878.60     1799.74     41.05 o 
  -8  -7   1     2835.07     2803.88     51.18 o 
  -7  -7   1      425.62      419.65     17.99 o 
  -6  -7   1      160.01      162.59     14.98 o 
  -5  -7   1    10251.91    10547.31    146.37 o 
  -4  -7   1     2895.99     2968.67     66.16 o 
  -3  -7   1        0.41       17.41      7.85 o 
  -2  -7   1     3146.67     2983.70     48.93 o 
  -1  -7   1      201.54      269.48     12.43 o 
   0  -7   1      650.81      739.95     19.49 o 
   1  -7   1      152.97      192.19     13.37 o 
   2  -7   1     8768.20     8485.11    138.95 o 
   3  -7   1     1460.17     1441.00     36.23 o 
   4  -7   1     2045.20     1956.64     61.94 o 
   5  -7   1       19.56       11.19     11.13 o 
   6  -7   1       44.63       80.57     13.89 o 
   7  -7   1       19.02       -4.12     11.41 o 
   8  -7   1     1149.30     1101.97     34.40 o 
   9  -7   1      450.62      468.01     25.26 o 
  10  -7   1      210.79      253.03     27.43 o 
  11  -7   1      237.32      216.99     31.43 o 
  12  -7   1      408.10      347.08     57.41 o 
  13  -7   1      323.21      173.23     54.41 o 
 -16  -6   1      279.98      293.32     43.96 o 
 -15  -6   1       80.36      145.30     35.39 o 
 -14  -6   1      327.20      315.78     39.24 o 
 -13  -6   1      541.73      536.28     50.09 o 
 -12  -6   1       95.24       95.80     17.00 o 
 -11  -6   1      186.61      177.32     18.73 o 
 -10  -6   1      560.15      535.50     25.91 o 
  -9  -6   1        5.77        3.87      8.80 o 
  -8  -6   1      500.22      565.33     28.11 o 
  -7  -6   1      403.78      379.20     21.93 o 
  -6  -6   1     1645.70     1515.38     31.97 o 
  -5  -6   1     7054.60     8038.02    135.92 o 
  -4  -6   1     4719.43     4688.64     70.43 o 
  -3  -6   1     1768.93     1809.44     33.28 o 
  -2  -6   1     3296.69     3420.06     53.07 o 
  -1  -6   1     6081.34     6462.68     91.01 o 
   0  -6   1     8227.34     8247.71    115.00 o 
   1  -6   1      983.65     1093.73     23.68 o 
   2  -6   1       44.52       46.75      9.03 o 
   3  -6   1      388.04      347.59     15.06 o 
   4  -6   1     5380.26     5491.86     83.59 o 
   5  -6   1       15.07       13.41     10.04 o 
   6  -6   1     1019.97     1045.21     40.29 o 
   7  -6   1     1966.38     1913.78     42.14 o 
   8  -6   1       38.83       52.61     19.12 o 
   9  -6   1      275.82      269.41     20.20 o 
  10  -6   1      486.71      551.10     28.26 o 
  11  -6   1      618.79      738.48     37.34 o 
  12  -6   1      201.58      180.68     35.02 o 
  13  -6   1     2078.74     1999.47     84.17 o 
 -16  -5   1        1.85       47.92     30.89 o 
 -15  -5   1      538.49      449.09     56.91 o 
 -14  -5   1      582.70      554.18     56.97 o 
 -13  -5   1       16.15      -15.48     23.20 o 
 -12  -5   1     1370.39     1330.62     42.82 o 
 -11  -5   1      628.32      580.83     28.06 o 
 -10  -5   1     1295.04     1208.74     41.20 o 
  -9  -5   1      694.58      721.63     22.00 o 
  -8  -5   1     1768.05     1745.33     41.21 o 
  -7  -5   1      553.53      704.49     20.39 o 
  -6  -5   1      704.38      710.82     24.37 o 
  -5  -5   1       76.85       52.87      8.34 o 
  -4  -5   1    11812.09    11784.91    158.23 o 
  -3  -5   1      577.35      603.80     16.65 o 
  -2  -5   1    12828.72    12979.50    171.51 o 
  -1  -5   1       11.44       13.44      5.55 o 
   0  -5   1       20.92       23.87      7.77 o 
   1  -5   1     3691.65     3984.34     59.14 o 
   2  -5   1     1477.55     1370.54     29.73 o 
   3  -5   1       31.50       18.68      7.87 o 
   4  -5   1      995.01     1181.46     34.16 o 
   5  -5   1     1001.98      991.67     26.09 o 
   6  -5   1     1475.98     1450.74     33.49 o 
   7  -5   1      127.12      127.26     13.82 o 
   8  -5   1     1254.11     1342.32     35.10 o 
   9  -5   1     2168.70     2052.72     45.61 o 
  10  -5   1      117.26      154.18     21.12 o 
  11  -5   1       23.17       49.11     19.62 o 
  12  -5   1      762.85      823.25     84.30 o 
  13  -5   1      758.16      742.15     53.52 o 
  14  -5   1       37.61       57.37     26.05 o 
 -16  -4   1      119.14      148.14     48.15 o 
 -15  -4   1      155.37      104.08     34.24 o 
 -14  -4   1       21.04       35.08     25.66 o 
 -13  -4   1       97.72      134.63     30.21 o 
 -12  -4   1     1184.61     1138.99    167.85 o 
 -11  -4   1      335.40      319.64     21.67 o 
 -10  -4   1      623.22      569.27     25.84 o 
  -9  -4   1      485.62      494.56     23.32 o 
  -8  -4   1     1122.26     1250.63     27.78 o 
  -7  -4   1      277.61      331.47     13.58 o 
  -6  -4   1     1724.36     1405.80     36.50 o 
  -5  -4   1      161.67      208.49     10.43 o 
  -4  -4   1      511.39      482.40     14.82 o 
  -3  -4   1      692.69      732.87     17.34 o 
  -2  -4   1     4252.02     4044.46     58.33 o 
  -1  -4   1        2.64       -0.86      7.69 o 
   0  -4   1    28526.18    29759.02    433.37 o 
   1  -4   1     6219.18     6473.59     88.95 o 
   2  -4   1     2227.45     2287.66     37.52 o 
   3  -4   1       89.39       84.51     12.17 o 
   4  -4   1     2842.11     3794.67     59.21 o 
   5  -4   1       24.73       19.08      8.52 o 
   6  -4   1     2670.43     3011.99     52.29 o 
   7  -4   1     1545.79     1449.64     58.49 o 
   8  -4   1      635.33      597.96     24.68 o 
   9  -4   1        0.62       -3.36     14.06 o 
  10  -4   1      137.69      127.77     15.55 o 
  11  -4   1      345.51      439.01     28.63 o 
  12  -4   1        4.14      -18.21     25.03 o 
  13  -4   1       21.13       69.56     30.95 o 
  14  -4   1      153.86      213.02     37.61 o 
 -16  -3   1       17.38       13.63     31.10 o 
 -15  -3   1      280.85      254.49     39.09 o 
 -14  -3   1      867.39      731.19     48.95 o 
 -13  -3   1      231.83      198.90     31.03 o 
 -12  -3   1      124.02      125.28     26.69 o 
 -11  -3   1       13.67       28.02     13.50 o 
 -10  -3   1     1275.72     1217.83     36.89 o 
  -9  -3   1      278.16      283.61     15.15 o 
  -8  -3   1     1633.87     1509.84     54.23 o 
  -7  -3   1      596.45      642.99     21.07 o 
  -6  -3   1      138.31      111.06      8.24 o 
  -5  -3   1     4123.24     4632.61     67.08 o 
  -4  -3   1       53.56      117.20      7.46 o 
  -3  -3   1     3388.48     3371.13     64.39 o 
  -2  -3   1      566.11      555.86     13.51 o 
  -1  -3   1      401.66      426.78     13.81 o 
   0  -3   1    10253.43    10738.62    160.61 o 
   1  -3   1       47.96       41.93      6.66 o 
   2  -3   1     4202.93     4186.28     59.86 o 
   3  -3   1     5843.17     6190.41     86.43 o 
   4  -3   1    14380.31    15336.55    202.33 o 
   5  -3   1     3592.45     4458.25     67.68 o 
   6  -3   1      669.08      658.73     20.49 o 
   7  -3   1       44.69       87.51     11.19 o 
   8  -3   1       31.88       28.15     10.15 o 
   9  -3   1      996.75      914.24     27.30 o 
  10  -3   1      420.61      413.69     20.31 o 
  11  -3   1       56.41       69.13     18.89 o 
  12  -3   1     2160.66     2016.60    169.85 o 
  13  -3   1     1046.30     1103.61     60.33 o 
  14  -3   1      515.58      456.07     45.84 o 
  15  -3   1      536.91      557.51     49.79 o 
 -16  -2   1      225.75      204.45     40.46 o 
 -15  -2   1      564.84      474.08     70.29 o 
 -14  -2   1       39.86       28.88     27.53 o 
 -13  -2   1      436.39      479.19     41.11 o 
 -12  -2   1     1337.60     1380.92     69.67 o 
 -11  -2   1     1422.92     1401.18     41.40 o 
 -10  -2   1     1911.80     1935.41     53.03 o 
  -9  -2   1      199.12      220.49     12.26 o 
  -8  -2   1     2862.20     2894.62     51.21 o 
  -7  -2   1       24.80       16.19      6.60 o 
  -6  -2   1     6393.12     6255.44     87.78 o 
  -5  -2   1      590.40      570.03     19.93 o 
  -4  -2   1     3359.83     3550.24     51.59 o 
  -3  -2   1     2282.27     2329.06     63.58 o 
  -2  -2   1     3325.24     3350.31     55.95 o 
  -1  -2   1      412.89      423.60     11.81 o 
   0  -2   1     6470.94     6486.24    119.57 o 
   1  -2   1    64316.18    68218.32   1208.25 o 
   2  -2   1    14940.61    15864.75    214.25 o 
   3  -2   1     6619.93     6970.90    109.53 o 
   4  -2   1      409.91      386.57     15.81 o 
   5  -2   1    43480.01    47809.99    621.71 o 
   6  -2   1     1661.21     1749.23     33.79 o 
   7  -2   1     1628.36     1360.33     29.94 o 
   8  -2   1        1.28       11.17      9.21 o 
   9  -2   1       80.21       80.50     17.08 o 
  10  -2   1      142.02      151.65     14.73 o 
  11  -2   1      962.30      982.27     47.56 o 
  12  -2   1      225.12      235.17     33.98 o 
  13  -2   1      243.72      195.26     32.99 o 
  14  -2   1      137.93      154.52     39.90 o 
  15  -2   1     1554.23     1755.19    107.81 o 
 -16  -1   1      215.62      267.35     53.97 o 
 -15  -1   1        5.52        4.00     29.36 o 
 -14  -1   1     1024.49      942.55     61.72 o 
 -13  -1   1        1.66        4.86     22.42 o 
 -12  -1   1      935.76      931.50     50.43 o 
 -11  -1   1        5.81       12.93     13.52 o 
 -10  -1   1    12613.02    12166.00    200.49 o 
  -9  -1   1      212.11      201.19     12.47 o 
  -8  -1   1     1338.16     1236.74     26.82 o 
  -7  -1   1        5.83        6.25      6.68 o 
  -6  -1   1     3126.03     3039.73     47.33 o 
  -5  -1   1       76.35       74.34      6.27 o 
  -4  -1   1      305.78      259.58      8.86 o 
  -3  -1   1     2329.56     2345.81     98.37 o 
  -2  -1   1    25913.93    26545.20    393.47 o 
   1  -1   1      993.75     1083.25     24.45 o 
   2  -1   1       49.53       63.54      6.01 o 
   3  -1   1     8515.94     8377.35    153.08 o 
   4  -1   1       81.49      101.57      7.44 o 
   5  -1   1     5234.39     5597.67     89.58 o 
   6  -1   1     1142.79     1187.94     34.43 o 
   7  -1   1     9760.85     9909.75    136.94 o 
   8  -1   1      159.53      148.77     11.60 o 
   9  -1   1     1235.58     1191.49     29.47 o 
  10  -1   1       25.81       11.91     10.65 o 
  11  -1   1      910.10      876.45     48.39 o 
  12  -1   1      591.89      615.00     41.74 o 
  13  -1   1       22.67        5.55     24.10 o 
  14  -1   1       33.91       35.52     27.52 o 
  15  -1   1        0.11       70.25     47.21 o 
  16  -1   1      416.88      482.09     61.10 o 
 -16   0   1      195.15      194.50     41.10 o 
 -15   0   1      251.49      276.87     39.51 o 
 -14   0   1      430.53      419.16     42.32 o 
 -13   0   1        0.08        7.35     23.23 o 
 -12   0   1       33.69       33.89     23.80 o 
 -11   0   1       58.00       38.85     19.27 o 
 -10   0   1      727.45      768.82     35.97 o 
  -9   0   1      463.45      471.24     18.46 o 
  -8   0   1     6045.00     5733.81     94.22 o 
  -7   0   1       11.29       14.47      7.19 o 
  -6   0   1     4017.14     4005.93     60.35 o 
  -5   0   1     4780.02     5087.90     80.94 o 
  -4   0   1     1199.73     1290.33     22.90 o 
  -3   0   1     2948.95     2928.71     50.24 o 
  -2   0   1     2996.21     2986.92     86.66 o 
   2   0   1      344.26      342.95     15.76 o 
   3   0   1      374.53      390.68     13.25 o 
   4   0   1        0.59        6.12      4.63 o 
   5   0   1     2182.20     2045.56     33.92 o 
   6   0   1      191.20      198.15     10.20 o 
   7   0   1     1934.23     2025.31     44.93 o 
   8   0   1       13.62       19.61      8.18 o 
   9   0   1     2593.99     2666.10     48.01 o 
  10   0   1       12.18       12.54     11.81 o 
  11   0   1     1631.76     1580.90     43.99 o 
  12   0   1      610.55      535.40     39.51 o 
  13   0   1      501.07      504.18     40.58 o 
  14   0   1       12.61       11.30     25.95 o 
  15   0   1     1054.03     1127.81     62.34 o 
  16   0   1       89.87       50.02     67.85 o 
 -15   1   1       78.63       83.52     32.12 o 
 -14   1   1      130.50      153.57     33.78 o 
 -13   1   1       11.22       -8.85     24.16 o 
 -12   1   1      196.61      199.05     33.46 o 
 -11   1   1      431.93      473.24     25.25 o 
 -10   1   1     1056.96      994.12     28.01 o 
  -9   1   1       87.48      137.57     12.29 o 
  -8   1   1       98.27       71.77     11.31 o 
  -7   1   1     1968.76     2047.21     38.12 o 
  -6   1   1    14608.13    15447.20    204.80 o 
  -5   1   1     3238.06     3335.49     51.49 o 
  -4   1   1     2588.12     2680.37     41.68 o 
  -3   1   1    10516.11    10629.76    139.55 o 
  -2   1   1      721.95      740.59     17.03 o 
  -1   1   1      838.33      922.91     33.02 o 
   2   1   1     1709.72     1714.78     36.78 o 
   3   1   1      638.18      643.84     15.97 o 
   4   1   1       33.71       33.14      5.09 o 
   5   1   1      150.31      149.89      7.81 o 
   6   1   1        1.50        0.53      5.40 o 
   7   1   1     9840.12     9917.58    197.79 o 
   8   1   1     2366.92     2399.86     42.22 o 
   9   1   1     1081.10     1075.93     25.88 o 
  10   1   1      954.66      944.53     29.91 o 
  11   1   1     1094.11     1131.92     36.18 o 
  12   1   1     2259.28     2273.73    114.50 o 
  13   1   1     3609.15     3555.76    105.74 o 
  14   1   1      258.66      315.05    103.06 o 
  15   1   1        1.18       -8.63     28.50 o 
  16   1   1      115.78      131.41     36.72 o 
 -15   2   1      384.39      425.16     45.65 o 
 -14   2   1      422.98      472.10     74.92 o 
 -13   2   1       38.88        7.68     32.71 o 
 -12   2   1      334.69      342.68     35.62 o 
 -11   2   1     2122.98     1947.79     69.21 o 
 -10   2   1      738.85      744.34     25.58 o 
  -9   2   1        2.62        3.79     10.38 o 
  -8   2   1      956.05      875.12     24.83 o 
  -7   2   1      607.01      600.81     24.03 o 
  -6   2   1      756.48      846.82     22.11 o 
  -5   2   1     3987.90     4047.86     61.46 o 
  -4   2   1      241.33      221.17     10.27 o 
  -3   2   1     1631.22     1727.13     29.41 o 
  -2   2   1     6604.19     6762.79     90.72 o 
  -1   2   1   111215.98   109899.88   1619.64 o 
   0   2   1     1632.77     1575.79     33.47 o 
   2   2   1      177.07      175.69      7.43 o 
   3   2   1     1232.79     1192.76     20.19 o 
   4   2   1      174.21      181.40      7.67 o 
   5   2   1     2207.24     2202.98     34.98 o 
   6   2   1     2070.14     2026.34     33.78 o 
   7   2   1      262.17      276.82     11.74 o 
   8   2   1      647.30      631.84     17.85 o 
   9   2   1     3194.22     3073.82     51.53 o 
  10   2   1     3579.16     3479.02     58.21 o 
  11   2   1      831.68      842.59     30.93 o 
  12   2   1      168.90      183.22     31.21 o 
  13   2   1        2.24      -22.08     22.08 o 
  14   2   1       40.61       30.86     61.79 o 
  15   2   1      437.55      459.91     44.09 o 
  16   2   1      462.08      458.12     47.94 o 
  17   2   1      224.25      296.42     73.67 o 
 -15   3   1      161.96      168.38     38.55 o 
 -14   3   1        0.89       16.59     26.91 o 
 -13   3   1       13.61       -3.83     27.33 o 
 -12   3   1        7.87       33.33     24.93 o 
 -11   3   1      292.83      305.28     32.06 o 
 -10   3   1      126.95      147.44     15.54 o 
  -9   3   1     1222.13     1273.06     47.50 o 
  -8   3   1      404.98      388.59     16.06 o 
  -7   3   1      793.02      802.28     24.16 o 
  -6   3   1      266.30      268.24     17.04 o 
  -5   3   1       28.30       63.30      8.97 o 
  -4   3   1     4713.48     5149.07     84.56 o 
  -3   3   1    12967.95    13394.92    176.62 o 
  -2   3   1        1.18        0.71      5.49 o 
  -1   3   1     2681.67     2812.75     50.46 o 
   0   3   1      134.89      151.67     14.94 o 
   1   3   1     2273.27     2276.49     48.60 o 
   2   3   1      241.84      247.69     10.36 o 
   3   3   1      232.03      266.98      9.47 o 
   4   3   1       43.47       36.96      5.71 o 
   5   3   1      893.56      827.53     21.45 o 
   6   3   1      852.45      997.45     21.92 o 
   7   3   1     1867.94     1774.44     32.11 o 
   8   3   1     2550.15     2627.86     44.43 o 
   9   3   1      624.84      618.51     19.11 o 
  10   3   1     2310.15     2207.20     43.53 o 
  11   3   1     1283.17     1223.11     57.29 o 
  12   3   1     1209.15     1183.58     54.59 o 
  13   3   1      460.39      471.45     66.85 o 
  14   3   1     1303.65     1330.23     64.97 o 
  15   3   1       61.53       29.52     29.33 o 
  16   3   1      224.45      320.57     45.46 o 
  17   3   1        0.38      -22.63     31.00 o 
 -14   4   1       73.56       93.20     32.56 o 
 -13   4   1      170.19      205.72     34.89 o 
 -12   4   1     2822.07     2820.04     92.17 o 
 -11   4   1      731.88      818.85     49.33 o 
 -10   4   1      208.50      184.06     17.59 o 
  -9   4   1        5.14       -5.84     11.73 o 
  -8   4   1      128.54      118.67     15.58 o 
  -7   4   1     3983.63     4001.04     66.62 o 
  -6   4   1     1728.34     1948.76     38.89 o 
  -5   4   1      255.80      410.77     22.10 o 
  -4   4   1      437.73      527.59     27.30 o 
  -3   4   1       33.90       29.07      7.20 o 
  -2   4   1       22.85       21.93      6.45 o 
  -1   4   1    57614.79    61523.71    777.29 o 
   0   4   1      797.13      843.17     17.21 o 
   1   4   1     1673.81     1739.77     27.92 o 
   2   4   1      554.14      611.22     14.07 o 
   3   4   1     3595.27     3728.98     69.56 o 
   4   4   1       94.21       93.77     14.35 o 
   5   4   1     2693.26     2729.02     43.23 o 
   6   4   1     1060.21      948.06     21.31 o 
   7   4   1     2376.90     2369.57     55.19 o 
   8   4   1     1188.75     1328.98     28.20 o 
   9   4   1      475.74      450.16     18.01 o 
  10   4   1     1625.70     1626.56     34.25 o 
  11   4   1      237.50      269.32     18.57 o 
  12   4   1      786.38      756.71     44.23 o 
  13   4   1      825.23      799.68     82.74 o 
  14   4   1      156.57      116.24     30.14 o 
  15   4   1      206.32      242.22     37.50 o 
  16   4   1     1084.48     1196.50     90.18 o 
  17   4   1      144.57      169.15     39.93 o 
 -14   5   1      307.78      367.55     43.33 o 
 -13   5   1     1047.81     1003.55     58.00 o 
 -12   5   1      304.32      291.92     66.23 o 
 -11   5   1     1152.34     1087.31     83.86 o 
 -10   5   1       49.76       36.91     14.62 o 
  -9   5   1     1382.18     1333.32     36.45 o 
  -8   5   1       19.01       30.20     12.67 o 
  -7   5   1        3.66        7.19     12.82 o 
  -6   5   1       60.15       62.63     11.33 o 
  -5   5   1     6011.74     5990.93     89.98 o 
  -4   5   1       47.19       82.18     10.18 o 
  -3   5   1      813.92     1064.32     36.54 o 
  -2   5   1      682.54      678.30     18.14 o 
  -1   5   1    36927.39    38366.35    488.70 o 
   0   5   1       65.03       66.32      6.61 o 
   1   5   1     1307.88     1248.21     27.28 o 
   2   5   1      391.65      421.48     13.01 o 
   3   5   1     1505.49     1719.87     29.63 o 
   4   5   1     4253.80     4271.35     67.28 o 
   5   5   1     3307.57     3306.53     51.40 o 
   6   5   1     3747.81     4079.25     62.47 o 
   7   5   1     2993.31     3205.28     54.48 o 
   8   5   1     1533.33     1446.21     30.27 o 
   9   5   1     2597.00     2610.24     46.57 o 
  10   5   1     1296.69     1376.33     31.95 o 
  11   5   1      836.36      856.55     27.02 o 
  12   5   1       20.67       25.95     22.58 o 
  13   5   1       44.99       43.96     46.78 o 
  14   5   1     1506.42     1457.86     65.42 o 
  15   5   1       70.75      109.33     36.15 o 
  16   5   1       11.93       30.87     40.90 o 
  17   5   1      122.16      162.41     40.80 o 
 -13   6   1      795.10      975.47     57.93 o 
 -12   6   1      353.09      287.70     39.09 o 
 -11   6   1      429.96      475.14     60.72 o 
 -10   6   1      333.50      324.27     22.68 o 
  -9   6   1      712.47      649.58     27.47 o 
  -8   6   1       84.09       77.25     15.60 o 
  -7   6   1     3022.08     3157.04     58.82 o 
  -6   6   1      105.24      109.08     13.73 o 
  -5   6   1        8.38       11.89      9.97 o 
  -4   6   1      226.24      218.02     13.79 o 
  -3   6   1       89.80       65.50      9.69 o 
  -2   6   1       90.94      102.64     10.75 o 
  -1   6   1      106.33       91.37      8.23 o 
   0   6   1     2422.80     2250.11     61.52 o 
   1   6   1      138.53      188.05     12.37 o 
   2   6   1    15280.43    15954.17    212.82 o 
   3   6   1     3256.54     3278.36     50.67 o 
   4   6   1     1038.35     1047.54     23.21 o 
   5   6   1     1225.40     1320.87     37.69 o 
   6   6   1     2289.84     2232.69     39.98 o 
   7   6   1     1145.74     1159.18     27.04 o 
   8   6   1     1357.16     1368.93     30.44 o 
   9   6   1      143.98      178.52     13.29 o 
  10   6   1     3530.23     3446.72     59.51 o 
  11   6   1       14.70        8.32     10.16 o 
  12   6   1      145.07      145.27     28.18 o 
  13   6   1      148.67      156.27     30.31 o 
  14   6   1      235.93      229.59     45.21 o 
  15   6   1      246.03      241.91     37.78 o 
  16   6   1      232.80      138.68     35.05 o 
  17   6   1      280.92      263.78     78.73 o 
 -12   7   1      452.45      471.99     45.84 o 
 -11   7   1      693.20      666.50     47.60 o 
 -10   7   1        8.52       -0.81     15.97 o 
  -9   7   1     2163.33     2097.01     49.13 o 
  -8   7   1      184.48      120.78     28.61 o 
  -7   7   1       30.83       45.09     14.13 o 
  -6   7   1       94.85       92.62     14.34 o 
  -5   7   1     3909.89     3863.80     65.79 o 
  -4   7   1      106.40      102.16     12.29 o 
  -3   7   1     3180.98     3190.99     83.46 o 
  -2   7   1      541.53      527.70     27.57 o 
  -1   7   1     5642.06     5766.14     84.52 o 
   0   7   1     3423.75     3792.33     63.40 o 
   1   7   1      889.75      819.79     20.44 o 
   2   7   1     3729.22     3750.37     57.78 o 
   3   7   1      121.02      112.98      9.29 o 
   4   7   1     3381.78     3204.81     51.67 o 
   5   7   1     2657.34     2618.00     45.04 o 
   6   7   1     1101.98      955.49     24.31 o 
   7   7   1      210.95      238.81     19.53 o 
   8   7   1     1367.60     1292.34     34.52 o 
   9   7   1        4.77       10.15     15.77 o 
  10   7   1       41.47       30.52     10.64 o 
  11   7   1      789.59      743.46     54.25 o 
  12   7   1     2757.35     2618.90     83.57 o 
  13   7   1        0.48       20.22     24.06 o 
  14   7   1      622.28      714.25     88.80 o 
  15   7   1      556.18      554.68     53.97 o 
  16   7   1      530.92      514.19     65.79 o 
  17   7   1       10.20       63.34     36.78 o 
 -12   8   1      279.72      266.66     55.03 o 
 -11   8   1      412.79      374.72     55.16 o 
 -10   8   1        8.57       28.34     22.43 o 
  -9   8   1      767.60      821.46     44.73 o 
  -8   8   1        0.36        9.50     14.97 o 
  -7   8   1     2293.83     2265.72     49.89 o 
  -6   8   1      294.82      307.80     53.44 o 
  -5   8   1      416.89      410.72     20.64 o 
  -4   8   1     2607.14     2596.22     49.54 o 
  -3   8   1    10480.84    10478.11    195.07 o 
  -2   8   1     2883.03     2962.37     51.78 o 
  -1   8   1     8015.22     8486.53    120.55 o 
   0   8   1       21.89       47.46      8.71 o 
   1   8   1       82.81       71.42      9.22 o 
   2   8   1      547.93      611.28     18.67 o 
   3   8   1       15.57       25.25      8.36 o 
   4   8   1     3032.23     2829.76     48.24 o 
   5   8   1      186.81      225.60     18.18 o 
   6   8   1    10007.54     9909.32    139.00 o 
   7   8   1        0.55        6.53      9.92 o 
   8   8   1      939.92      917.82     27.03 o 
   9   8   1      532.71      568.01     22.35 o 
  10   8   1     4215.56     4293.50     77.37 o 
  11   8   1       62.80       35.46     15.64 o 
  12   8   1      726.44      607.94     41.00 o 
  13   8   1      582.06      531.33    101.62 o 
  14   8   1     3196.00     3048.96    100.42 o 
  15   8   1        0.35      -26.76     26.76 o 
  16   8   1       33.90       55.45     33.74 o 
  17   8   1     1109.27     1281.25    100.31 o 
 -10   9   1       81.32       79.74     30.08 o 
  -9   9   1      449.75      532.94     33.25 o 
  -8   9   1      216.78      267.41     25.83 o 
  -7   9   1      801.65      784.38     34.89 o 
  -6   9   1        5.66       10.18     13.48 o 
  -5   9   1       10.12       26.23     13.13 o 
  -4   9   1     1870.94     1869.63     59.12 o 
  -3   9   1     8381.50     8315.49    122.57 o 
  -2   9   1     5968.51     5942.86     91.17 o 
  -1   9   1       13.06        7.97      9.33 o 
   0   9   1      456.83      458.98     19.59 o 
   1   9   1      880.38      956.76     24.50 o 
   2   9   1     3350.41     3509.88     62.52 o 
   3   9   1       31.32       42.49      9.55 o 
   4   9   1       53.50       75.01     12.19 o 
   5   9   1     1957.90     1952.46     42.08 o 
   6   9   1     1164.27     1159.54     29.64 o 
   7   9   1     1019.33      991.92     28.40 o 
   8   9   1     1564.61     1625.75     41.86 o 
   9   9   1      503.23      510.06     22.31 o 
  10   9   1      820.48      831.35     28.39 o 
  11   9   1       66.85       89.77     18.78 o 
  12   9   1      735.73      800.28     36.34 o 
  13   9   1      330.59      347.59     93.87 o 
  14   9   1       67.28       58.81     29.63 o 
  15   9   1      304.20      295.93     92.05 o 
  16   9   1      722.39      610.05     52.91 o 
 -10  10   1       56.62       59.53     51.53 o 
  -9  10   1      919.63      947.81     54.63 o 
  -8  10   1        8.48      -25.57     25.57 o 
  -7  10   1       60.79       95.49     21.46 o 
  -6  10   1      303.60      333.23     26.43 o 
  -5  10   1      563.14      562.84     50.38 o 
  -4  10   1      640.38      672.80     42.80 o 
  -3  10   1      970.92     1038.80     37.66 o 
  -2  10   1      103.39      120.15     17.16 o 
  -1  10   1      742.70      788.30     49.76 o 
   0  10   1     3336.39     3292.90     71.99 o 
   1  10   1     1124.82     1192.58     29.25 o 
   2  10   1      129.51      126.43     12.04 o 
   3  10   1       12.67       16.76      9.79 o 
   4  10   1     1937.34     1888.09     38.85 o 
   5  10   1      729.15      785.56     24.91 o 
   6  10   1       48.92       53.93     12.02 o 
   7  10   1      570.75      585.98     22.90 o 
   8  10   1     1233.22     1313.18     35.13 o 
   9  10   1     1250.46     1262.59     37.44 o 
  10  10   1      124.72      154.74     19.00 o 
  11  10   1      440.93      470.41     64.00 o 
  12  10   1      246.61      251.23     27.22 o 
  13  10   1       36.06       29.53     37.77 o 
  14  10   1     1245.82     1347.59     97.62 o 
  15  10   1      835.14      897.17     58.36 o 
  16  10   1      138.46      167.45     46.59 o 
  -9  11   1       12.21       37.17     31.60 o 
  -8  11   1       11.17        1.69     30.91 o 
  -7  11   1        5.58       -3.56     27.02 o 
  -6  11   1        2.96       22.41     26.55 o 
  -5  11   1       42.83       50.13     26.62 o 
  -4  11   1     2084.08     2025.52    107.94 o 
  -3  11   1       41.32        7.91     16.60 o 
  -2  11   1     1445.07     1463.74     44.67 o 
  -1  11   1      444.13      431.90     24.91 o 
   0  11   1      661.01      663.89     28.76 o 
   1  11   1        0.06      -12.77     13.15 o 
   2  11   1     2150.04     2082.56     50.61 o 
   3  11   1      849.85      885.82     31.66 o 
   4  11   1      207.92      229.99     15.61 o 
   5  11   1        2.29        5.13     10.69 o 
   6  11   1     5911.18     5867.62     92.80 o 
   7  11   1     1558.73     1556.79     38.33 o 
   8  11   1      656.98      653.14     26.57 o 
   9  11   1      456.65      417.29     22.92 o 
  10  11   1     2953.96     2856.11     58.76 o 
  11  11   1       60.52       60.72     20.87 o 
  12  11   1      813.74      842.46     39.62 o 
  13  11   1     1238.91     1267.37     62.77 o 
  14  11   1      327.49      321.51     40.09 o 
  15  11   1      239.45      278.83     50.22 o 
  16  11   1      195.79      189.06     41.06 o 
  -8  12   1      651.14      706.01    146.96 o 
  -7  12   1      641.28      665.14    104.37 o 
  -6  12   1      240.31      258.82     37.08 o 
  -5  12   1       22.37       13.40     27.29 o 
  -4  12   1      428.53      397.88     38.78 o 
  -3  12   1       68.33       77.42     27.46 o 
  -2  12   1     7857.02     7708.22    286.85 o 
  -1  12   1      808.37      810.18     45.71 o 
   0  12   1      380.14      417.91     33.37 o 
   1  12   1       81.51       45.74     16.28 o 
   2  12   1      495.97      518.67     26.57 o 
   3  12   1      696.31      731.19     50.55 o 
   4  12   1     1306.38     1302.22     39.88 o 
   5  12   1     1293.56     1359.93     57.99 o 
   6  12   1      110.47      111.87     19.15 o 
   7  12   1     1907.31     1826.51     49.87 o 
   8  12   1     4667.54     4713.19     81.58 o 
   9  12   1       12.77      -13.33     14.82 o 
  10  12   1      135.61      140.36     18.64 o 
  11  12   1      317.57      388.53     30.07 o 
  12  12   1      292.32      245.17     28.12 o 
  13  12   1        5.58        0.67     26.68 o 
  14  12   1       56.24       49.68     32.23 o 
  15  12   1      501.27      649.27     83.42 o 
  -7  13   1        4.86       39.94     35.67 o 
  -6  13   1      692.30      703.55     52.08 o 
  -5  13   1        2.00       -6.33     46.84 o 
  -4  13   1      384.81      422.10     42.35 o 
  -3  13   1      207.30      228.25     36.13 o 
  -2  13   1      916.35      838.39     59.10 o 
  -1  13   1        8.60      -12.38     24.21 o 
   0  13   1     1703.87     1693.77     66.78 o 
   1  13   1       17.90       33.46     29.27 o 
   2  13   1      235.78      232.22     36.33 o 
   3  13   1      230.73      229.35     63.54 o 
   4  13   1      165.76      156.30     19.30 o 
   5  13   1      363.57      334.67     24.08 o 
   6  13   1     1380.60     1457.82     45.09 o 
   7  13   1     1317.53     1417.28     45.32 o 
   8  13   1      511.09      531.22     29.94 o 
   9  13   1     1024.73     1063.58     41.16 o 
  10  13   1      829.40      921.35     44.59 o 
  11  13   1       19.03        6.46     27.12 o 
  12  13   1      130.75      140.57     30.96 o 
  13  13   1      345.05      401.62     41.62 o 
  14  13   1       22.54       12.69     31.29 o 
  15  13   1        8.95      -43.96     51.97 o 
  -6  14   1     1228.13     1161.05     66.24 o 
  -5  14   1      144.06       54.11     48.47 o 
  -4  14   1      431.01      456.74     47.03 o 
  -3  14   1        3.81        0.29     37.21 o 
  -2  14   1      417.30      502.32     53.16 o 
  -1  14   1     1154.24     1167.22     60.82 o 
   0  14   1      223.06      127.00     36.21 o 
   1  14   1      264.61      266.65     71.79 o 
   2  14   1     1575.50     1645.35     66.68 o 
   3  14   1      608.54      621.43     43.50 o 
   4  14   1      436.21      403.35     35.81 o 
   5  14   1      391.01      411.78     37.05 o 
   6  14   1        5.96       -3.70     24.15 o 
   7  14   1       16.63      -16.34     16.34 o 
   8  14   1      203.87      236.41     37.02 o 
   9  14   1      972.52      961.44     49.20 o 
  10  14   1        5.80       -0.89     20.63 o 
  11  14   1      780.95      776.66     77.80 o 
  12  14   1        0.70       -3.24     27.62 o 
  13  14   1      380.49      468.65     58.78 o 
  14  14   1      105.93       85.92     44.15 o 
  -4  15   1      923.91      925.87     62.39 o 
  -3  15   1      350.27      347.45     49.40 o 
  -2  15   1      568.66      602.79     50.51 o 
  -1  15   1       31.57       63.47     33.43 o 
   0  15   1      526.55      383.93     47.34 o 
   1  15   1     1060.46      984.18     54.62 o 
   2  15   1       52.71       97.98     49.09 o 
   3  15   1     1143.14     1070.93     57.33 o 
   4  15   1      288.04      348.33     65.79 o 
   5  15   1      311.75      327.76     37.75 o 
   6  15   1      521.09      584.18     43.91 o 
   7  15   1     2067.23     2040.13     75.90 o 
   8  15   1      453.98      547.57     44.27 o 
   9  15   1      337.92      356.69     57.66 o 
  10  15   1       80.04      103.07     32.63 o 
  11  15   1      910.80     1038.98     94.43 o 
  12  15   1       27.08        7.75     30.30 o 
  13  15   1      688.99      691.65     70.54 o 
  -2  16   1       70.80      100.73     40.12 o 
  -1  16   1        7.62       48.51     35.19 o 
   0  16   1      232.01      272.90     42.31 o 
   1  16   1      118.67      150.12     37.26 o 
   2  16   1      167.02      170.51     36.12 o 
   3  16   1     1430.26     1412.33     84.49 o 
   4  16   1      145.60      104.40     33.53 o 
   5  16   1      711.29      674.50     53.72 o 
   6  16   1      118.72      159.47     34.83 o 
   7  16   1      102.76      115.54     33.18 o 
   8  16   1        5.29       19.88     29.29 o 
   9  16   1      226.36      217.47     38.35 o 
  10  16   1      331.55      348.26     44.06 o 
  11  16   1       77.13       52.28     61.54 o 
   1  17   1       35.46       91.08     39.07 o 
   2  17   1      424.07      447.41     47.90 o 
   3  17   1        3.13       -5.86     32.52 o 
   4  17   1      395.04      413.68     46.28 o 
   5  17   1      100.78      134.04     37.96 o 
   6  17   1       69.00       89.00     36.42 o 
   7  17   1      953.35      973.46     60.10 o 
   8  17   1       92.82      101.58     35.61 o 
   9  17   1        4.36        6.21     32.53 o 
  -9 -16   2       13.56       12.38     63.79 o 
  -8 -16   2       64.64       75.34     43.78 o 
  -7 -16   2      540.54      517.62     48.67 o 
  -6 -16   2       44.89        7.78     33.52 o 
  -5 -16   2        5.19        5.22     31.72 o 
  -4 -16   2       50.05      112.67     37.41 o 
  -3 -16   2      446.28      399.75     56.97 o 
  -2 -16   2      292.69      369.11     62.66 o 
  -1 -16   2      377.88      422.77     48.02 o 
   0 -16   2      816.33      892.14     61.64 o 
   1 -16   2       47.47       68.32     40.08 o 
 -11 -15   2      481.13      472.71     47.78 o 
 -10 -15   2       84.50      131.55     37.78 o 
  -9 -15   2       49.80       67.71     35.10 o 
  -8 -15   2       96.89       69.01     24.57 o 
  -7 -15   2      366.42      454.25     34.14 o 
  -6 -15   2      105.16       92.48     23.31 o 
  -5 -15   2      624.28      692.58     49.83 o 
  -4 -15   2      183.11      248.80     99.62 o 
  -3 -15   2       99.94       75.73     32.90 o 
  -2 -15   2      618.33      646.74     49.84 o 
  -1 -15   2      926.70      863.13     54.44 o 
   0 -15   2       70.22      113.08     36.30 o 
   1 -15   2      351.78      350.49     44.92 o 
   2 -15   2      262.51      304.35     46.03 o 
   3 -15   2      109.24       53.60     38.02 o 
 -12 -14   2       40.98       54.48     62.66 o 
 -11 -14   2      262.26      278.37     41.47 o 
 -10 -14   2       76.56       81.79     34.69 o 
  -9 -14   2      248.42      323.30     44.65 o 
  -8 -14   2       63.27      112.96     24.19 o 
  -7 -14   2      152.46      160.91     25.56 o 
  -6 -14   2       24.28        4.96     19.31 o 
  -5 -14   2       55.94       59.60     28.52 o 
  -4 -14   2      391.38      418.03     31.27 o 
  -3 -14   2     2631.74     2519.05     66.80 o 
  -2 -14   2      266.79      297.75     44.09 o 
  -1 -14   2        5.45        6.36     29.47 o 
   0 -14   2      644.78      715.17     55.41 o 
   1 -14   2      290.44      279.18     65.79 o 
   2 -14   2      323.83      297.03     80.92 o 
   3 -14   2      533.00      614.95     51.53 o 
   4 -14   2      976.94      980.63     60.06 o 
   5 -14   2       85.68       41.20     36.65 o 
 -13 -13   2        1.35        5.92     29.70 o 
 -12 -13   2      117.94      145.68     36.40 o 
 -11 -13   2     1289.02     1240.08     64.06 o 
 -10 -13   2      469.03      563.37     46.41 o 
  -9 -13   2      386.40      456.88     67.60 o 
  -8 -13   2      750.91      804.04     38.21 o 
  -7 -13   2        2.95        3.31     18.64 o 
  -6 -13   2       25.30       48.15     22.34 o 
  -5 -13   2       69.59       68.60     19.45 o 
  -4 -13   2     2073.38     1858.48     54.37 o 
  -3 -13   2      340.32      281.94     24.31 o 
  -2 -13   2     1872.25     1903.25     76.79 o 
  -1 -13   2      233.31      255.37     33.98 o 
   0 -13   2       16.88       15.37     19.61 o 
   1 -13   2        5.35       28.89     21.99 o 
   2 -13   2     1357.48     1567.35     67.35 o 
   3 -13   2        1.27       24.26     45.34 o 
   4 -13   2      155.08      204.15     37.24 o 
   5 -13   2      298.74      258.21     40.02 o 
   6 -13   2      461.00      444.96     47.79 o 
   7 -13   2      226.86      329.19     73.17 o 
 -14 -12   2       29.04        2.13     39.77 o 
 -13 -12   2      213.15      239.15     35.76 o 
 -12 -12   2      322.09      391.43     71.04 o 
 -11 -12   2       65.76       72.66     28.48 o 
 -10 -12   2      239.36      304.76    104.44 o 
  -9 -12   2       87.75      127.49     30.39 o 
  -8 -12   2       30.83       46.83     20.06 o 
  -7 -12   2      127.98      121.64     21.03 o 
  -6 -12   2      205.97      216.57     24.10 o 
  -5 -12   2      164.46      177.17     25.04 o 
  -4 -12   2     1063.28      926.90     37.15 o 
  -3 -12   2       29.75       44.54     17.35 o 
  -2 -12   2      122.81      151.67     20.63 o 
  -1 -12   2      697.64      661.98     32.03 o 
   0 -12   2     1838.40     1805.02     52.75 o 
   1 -12   2      259.44      302.52     25.71 o 
   2 -12   2       19.79       47.38     26.80 o 
   3 -12   2       80.50       77.84     22.46 o 
   4 -12   2     1327.02     1336.08     78.16 o 
   5 -12   2      227.38      243.44     83.61 o 
   6 -12   2        1.80      -30.10     30.10 o 
   7 -12   2      324.27      277.80     40.99 o 
   8 -12   2      557.47      538.91     49.47 o 
 -15 -11   2      216.45      201.80     41.15 o 
 -14 -11   2      156.51      157.24     36.90 o 
 -13 -11   2        8.41        3.95     23.16 o 
 -12 -11   2     1100.99     1061.88     45.45 o 
 -11 -11   2      410.88      340.49     29.81 o 
 -10 -11   2     1653.20     1807.33     56.83 o 
  -9 -11   2      173.01      163.15     32.08 o 
  -8 -11   2     3137.34     3101.58     71.27 o 
  -7 -11   2       16.21        2.32     16.63 o 
  -6 -11   2      735.11      702.23     32.38 o 
  -5 -11   2      731.92      719.88     32.01 o 
  -4 -11   2     6419.96     6393.58    117.17 o 
  -3 -11   2      637.35      549.50     34.03 o 
  -2 -11   2      296.88      278.94     22.04 o 
  -1 -11   2      996.18      920.46     42.88 o 
   0 -11   2      363.87      333.56     33.43 o 
   1 -11   2       19.24        3.44     16.45 o 
   2 -11   2     1526.18     1535.51     47.65 o 
   3 -11   2       94.63       92.71     26.29 o 
   4 -11   2      767.92      755.49     36.35 o 
   5 -11   2      265.27      263.66     36.41 o 
   6 -11   2      913.40     1019.46     44.26 o 
   7 -11   2      312.60      319.39     30.63 o 
   8 -11   2      504.01      621.33     48.50 o 
   9 -11   2      991.13     1022.09     94.56 o 
 -15 -10   2      554.04      644.27     89.61 o 
 -14 -10   2       58.29       66.20     32.69 o 
 -13 -10   2      575.37      616.48     36.78 o 
 -12 -10   2      576.39      571.53     34.99 o 
 -11 -10   2      713.89      712.35     36.58 o 
 -10 -10   2      226.36      221.52     24.67 o 
  -9 -10   2      224.87      231.06     27.99 o 
  -8 -10   2      207.23      205.15     18.49 o 
  -7 -10   2       14.46        6.01     13.04 o 
  -6 -10   2     1300.41     1280.61     46.96 o 
  -5 -10   2     1155.19     1164.77     38.15 o 
  -4 -10   2      288.24      272.85     24.57 o 
  -3 -10   2       65.60       75.08     17.90 o 
  -2 -10   2     3192.80     2972.42     64.91 o 
  -1 -10   2       82.14       95.49     16.57 o 
   0 -10   2      723.94      712.44     46.14 o 
   1 -10   2      180.69      202.56     20.80 o 
   2 -10   2       70.57       63.31     17.96 o 
   3 -10   2     3153.73     3145.75     71.20 o 
   4 -10   2     4489.32     4469.08    139.50 o 
   5 -10   2      532.58      549.94     54.07 o 
   6 -10   2      148.80      133.31     22.21 o 
   7 -10   2        7.58      -12.21     20.06 o 
   8 -10   2      614.63      711.47     67.97 o 
   9 -10   2      102.16       97.54     33.57 o 
  10 -10   2      149.58      204.42     39.31 o 
 -15  -9   2      188.90      220.23     40.32 o 
 -14  -9   2       25.54       54.66     31.79 o 
 -13  -9   2      217.41      172.61     24.39 o 
 -12  -9   2       12.10       11.49     18.24 o 
 -11  -9   2      175.29      219.43     35.86 o 
 -10  -9   2     1049.25     1071.18     41.86 o 
  -9  -9   2      129.15      110.34     19.76 o 
  -8  -9   2     1829.12     1762.53     41.23 o 
  -7  -9   2        1.36        5.87     12.05 o 
  -6  -9   2       31.90       27.32     11.70 o 
  -5  -9   2      427.29      424.75     24.50 o 
  -4  -9   2     7586.70     7420.61    109.72 o 
  -3  -9   2      732.53      734.26     29.99 o 
  -2  -9   2      805.80      824.95     41.28 o 
  -1  -9   2      576.15      562.45     25.75 o 
   0  -9   2     4432.34     4185.78     80.97 o 
   1  -9   2      891.81      822.13     31.44 o 
   2  -9   2      232.08      236.54     19.94 o 
   3  -9   2     1794.82     1810.83     48.80 o 
   4  -9   2      834.76      933.55     42.04 o 
   5  -9   2      160.89      153.91     20.45 o 
   6  -9   2       87.35       84.55     30.81 o 
   7  -9   2       60.79       49.23     19.23 o 
   8  -9   2       73.58       69.79     22.05 o 
   9  -9   2      507.77      486.57     44.08 o 
  10  -9   2      183.86      155.52     36.57 o 
  11  -9   2       52.28       50.24     32.89 o 
 -16  -8   2      285.97      430.32     49.82 o 
 -15  -8   2       30.16       18.92     32.45 o 
 -14  -8   2        1.04      -16.23     30.02 o 
 -13  -8   2        3.26      -24.12     25.51 o 
 -12  -8   2      322.33      342.02     26.75 o 
 -11  -8   2       10.78       22.35     16.84 o 
 -10  -8   2       79.06       73.22     26.28 o 
  -9  -8   2       23.25       35.64     16.32 o 
  -8  -8   2     5461.06     5450.77     87.26 o 
  -7  -8   2       62.37       64.72     12.26 o 
  -6  -8   2      660.16      658.37     29.86 o 
  -5  -8   2      123.35      153.80     19.64 o 
  -4  -8   2     3143.33     3124.74     53.96 o 
  -3  -8   2      252.96      317.05     16.48 o 
  -2  -8   2     4488.42     4324.89     67.94 o 
  -1  -8   2     2194.04     2122.83     47.46 o 
   0  -8   2      651.61      709.15     33.43 o 
   1  -8   2     1027.25     1078.10     33.86 o 
   2  -8   2     5669.49     5684.91    138.95 o 
   3  -8   2       15.01       27.22     14.16 o 
   4  -8   2     1928.84     1915.65     49.53 o 
   5  -8   2     1881.67     1826.16     78.04 o 
   6  -8   2      107.31       80.04     18.47 o 
   7  -8   2      383.85      388.83     26.03 o 
   8  -8   2        1.38      -17.14     17.14 o 
   9  -8   2     1064.53     1164.67     50.74 o 
  10  -8   2        2.43      -25.65     27.27 o 
  11  -8   2       52.50       34.94     51.91 o 
  12  -8   2      209.54      160.94     34.42 o 
 -16  -7   2        8.93       46.48     34.62 o 
 -15  -7   2        0.02        5.92     33.96 o 
 -14  -7   2      897.82      956.56     58.03 o 
 -13  -7   2     1163.14     1041.82     57.48 o 
 -12  -7   2      257.89      194.42     22.03 o 
 -11  -7   2        1.76        4.66     14.39 o 
 -10  -7   2     1730.19     1661.27     52.61 o 
  -9  -7   2      594.58      599.25     28.76 o 
  -8  -7   2      347.02      387.37     18.04 o 
  -7  -7   2        0.76       -8.37      9.40 o 
  -6  -7   2     3915.45     3752.84     62.69 o 
  -5  -7   2     1258.31     1250.81     29.55 o 
  -4  -7   2      184.45      261.83     17.06 o 
  -3  -7   2     2144.47     2122.12     38.95 o 
  -2  -7   2      460.33      450.65     15.98 o 
  -1  -7   2       25.10       54.00      7.90 o 
   0  -7   2     1188.15     1019.14     30.00 o 
   1  -7   2     1116.00     1065.88     24.24 o 
   2  -7   2      239.15      240.43     12.67 o 
   3  -7   2     6455.33     6375.32     94.68 o 
   4  -7   2     3180.02     3232.94     56.60 o 
   5  -7   2        2.84        2.30     11.04 o 
   6  -7   2       61.04       50.56     13.65 o 
   7  -7   2       35.11       15.54     13.59 o 
   8  -7   2       18.70       12.31     14.44 o 
   9  -7   2       65.62       22.50     18.03 o 
  10  -7   2       29.76       44.73     28.41 o 
  11  -7   2      435.06      483.41     40.37 o 
  12  -7   2        4.47      -26.23     26.23 o 
  13  -7   2      570.50      448.01     68.66 o 
 -16  -6   2       60.28      142.11     39.25 o 
 -15  -6   2       35.70       31.71     31.13 o 
 -14  -6   2      392.08      482.54     44.62 o 
 -13  -6   2        7.12        9.74     36.58 o 
 -12  -6   2      332.36      374.28     43.64 o 
 -11  -6   2        4.68       12.81     14.11 o 
 -10  -6   2       81.73       67.30     16.46 o 
  -9  -6   2      143.67      175.28     17.88 o 
  -8  -6   2     3346.01     3257.02     56.22 o 
  -7  -6   2     1111.02     1192.82     28.75 o 
  -6  -6   2     5214.65     5413.35     82.10 o 
  -5  -6   2     1077.33      952.29     24.37 o 
  -4  -6   2     2126.55     2044.53     38.00 o 
  -3  -6   2        2.67        9.85      7.07 o 
  -2  -6   2     8065.87     8131.88    112.79 o 
  -1  -6   2     4807.32     4707.60    103.60 o 
   0  -6   2        0.39        3.48      8.85 o 
   1  -6   2     3907.91     3966.59     60.57 o 
   2  -6   2     2358.93     2345.47     40.95 o 
   3  -6   2     1169.95     1145.24     26.54 o 
   4  -6   2       18.02        5.55      8.97 o 
   5  -6   2     3792.33     3817.61     64.18 o 
   6  -6   2      194.15      210.47     15.57 o 
   7  -6   2     1781.78     1709.99     40.13 o 
   8  -6   2      208.18      231.36     19.15 o 
   9  -6   2     1503.94     1266.59     36.76 o 
  10  -6   2       58.59       25.08     19.23 o 
  11  -6   2       13.39       24.86     19.87 o 
  12  -6   2       68.61       50.98     22.73 o 
  13  -6   2      577.75      763.82     75.17 o 
 -16  -5   2      114.44      112.25     61.97 o 
 -15  -5   2      231.98      228.65     38.75 o 
 -14  -5   2      451.69      470.02    104.75 o 
 -13  -5   2      336.38      310.13     36.86 o 
 -12  -5   2       27.26       38.17     15.52 o 
 -11  -5   2      670.25      568.48     27.70 o 
 -10  -5   2     3559.67     3441.80     73.63 o 
  -9  -5   2      266.25      285.14     19.71 o 
  -8  -5   2      215.79      261.50     13.46 o 
  -7  -5   2      491.61      451.45     16.60 o 
  -6  -5   2     1844.81     1794.49     34.66 o 
  -5  -5   2     1130.17     1256.83     27.23 o 
  -4  -5   2        9.42       17.41      7.31 o 
  -3  -5   2     2674.91     2633.80     43.29 o 
  -2  -5   2        1.98        9.63      6.13 o 
  -1  -5   2      799.02      849.74     24.45 o 
   0  -5   2        5.68       13.53      8.88 o 
   1  -5   2     8809.13     8770.24    203.38 o 
   2  -5   2      393.49      406.36     14.22 o 
   3  -5   2      843.71      785.69     20.65 o 
   4  -5   2      124.23      136.52     11.56 o 
   5  -5   2     2082.61     2151.70     41.44 o 
   6  -5   2       23.43       28.67     12.47 o 
   7  -5   2     4039.98     4126.44     69.59 o 
   8  -5   2      345.90      351.81     27.37 o 
   9  -5   2      145.24       98.46     15.25 o 
  10  -5   2      269.98      252.90     24.24 o 
  11  -5   2      370.24      325.36     27.12 o 
  12  -5   2      310.79      349.30     37.36 o 
  13  -5   2     2801.13     2849.51     98.85 o 
  14  -5   2      134.65      142.28     36.81 o 
 -16  -4   2       85.17      132.95     63.54 o 
 -15  -4   2      120.46      116.41     48.72 o 
 -14  -4   2     1052.54     1048.24     59.94 o 
 -13  -4   2       14.53       23.39     25.94 o 
 -12  -4   2      528.26      544.73     29.15 o 
 -11  -4   2     1320.28     1346.56     42.39 o 
 -10  -4   2       43.63       35.61     13.26 o 
  -9  -4   2      909.66      917.02     31.76 o 
  -8  -4   2      794.71      757.20     21.88 o 
  -7  -4   2     5557.18     5581.44     83.60 o 
  -6  -4   2     3872.41     4440.27     67.20 o 
  -5  -4   2     2716.74     2551.56     48.30 o 
  -4  -4   2      438.41      371.37     15.28 o 
  -3  -4   2      955.56      856.83     29.61 o 
  -2  -4   2       30.87       22.52      6.10 o 
  -1  -4   2     3009.51     2894.48     52.10 o 
   0  -4   2     2641.53     2771.92     50.30 o 
   1  -4   2      716.93      687.45     20.75 o 
   2  -4   2      236.56      235.83     10.32 o 
   3  -4   2     3464.37     3406.06     53.27 o 
   4  -4   2      188.90      173.49     11.21 o 
   5  -4   2     1126.53      995.92     29.34 o 
   6  -4   2     1239.72     1233.27     30.82 o 
   7  -4   2      429.73      491.97     19.66 o 
   8  -4   2       54.13       62.46     12.40 o 
   9  -4   2     3441.30     3535.50     62.92 o 
  10  -4   2       73.83      160.56     24.52 o 
  11  -4   2       17.26       47.44     18.46 o 
  12  -4   2     3647.93     3520.28     82.89 o 
  13  -4   2     2984.44     2984.86    100.39 o 
  14  -4   2      110.31       96.86     35.20 o 
 -16  -3   2      709.88      699.74     55.93 o 
 -15  -3   2       60.61       55.33     31.68 o 
 -14  -3   2      266.64      288.22     40.40 o 
 -13  -3   2     1943.97     1741.60     72.32 o 
 -12  -3   2     3608.03     3630.53     80.01 o 
 -11  -3   2        7.77        2.68     12.96 o 
 -10  -3   2      377.36      384.18     22.21 o 
  -9  -3   2     1400.73     1378.22     47.21 o 
  -8  -3   2      151.57      135.76      9.82 o 
  -7  -3   2        2.32        7.75      6.23 o 
  -6  -3   2     1136.99     1126.97     24.35 o 
  -5  -3   2    22054.03    22409.40    365.01 o 
  -4  -3   2     1569.63     1571.99     28.04 o 
  -3  -3   2     1176.31     1076.28     21.43 o 
  -2  -3   2      280.74      278.52     10.74 o 
  -1  -3   2      240.26      268.79     11.39 o 
   0  -3   2      431.62      463.55     15.79 o 
   1  -3   2     7499.08     7738.64    119.48 o 
   2  -3   2        2.75        7.23      5.72 o 
   3  -3   2       77.88       87.65      9.93 o 
   4  -3   2     2918.21     3143.16     49.80 o 
   5  -3   2     4818.59     5393.05     79.54 o 
   6  -3   2       70.47       66.59      9.70 o 
   7  -3   2     5400.88     5473.37     83.73 o 
   8  -3   2     1135.81     1121.36     28.88 o 
   9  -3   2      125.40      106.18     13.23 o 
  10  -3   2      161.95      179.43     21.15 o 
  11  -3   2       77.00       80.15     19.61 o 
  12  -3   2      196.47      234.00     25.15 o 
  13  -3   2       23.74       40.39     29.84 o 
  14  -3   2       19.15       40.86     31.79 o 
  15  -3   2        0.99        3.00     30.34 o 
 -16  -2   2      306.30      293.37     46.15 o 
 -15  -2   2        5.81       38.84     29.59 o 
 -14  -2   2      168.18      193.46     42.84 o 
 -13  -2   2      244.18      252.83     33.66 o 
 -12  -2   2      685.33      601.81     41.60 o 
 -11  -2   2      163.67      183.13     19.13 o 
 -10  -2   2     1877.85     1793.88     47.21 o 
  -9  -2   2       45.42       59.67     12.99 o 
  -8  -2   2      659.46      646.41     18.44 o 
  -7  -2   2     1674.82     1441.88     27.94 o 
  -6  -2   2     3569.17     4049.72     67.26 o 
  -5  -2   2     8931.57     9231.72    124.47 o 
  -4  -2   2      150.00      202.96     11.71 o 
  -3  -2   2     2995.59     2831.87     51.03 o 
  -2  -2   2     3821.11     3888.47     63.13 o 
  -1  -2   2      402.56      436.39     13.93 o 
   0  -2   2     1769.72     1830.14     33.25 o 
   1  -2   2     1226.36     1180.36     24.21 o 
   2  -2   2       91.29       85.07      6.05 o 
   3  -2   2      133.70      201.46      8.98 o 
   4  -2   2      716.33      787.79     18.47 o 
   5  -2   2      932.00     1069.14     40.29 o 
   6  -2   2     1162.58     1142.30     25.56 o 
   7  -2   2      181.95      128.70     14.46 o 
   8  -2   2      742.13      796.55     23.35 o 
   9  -2   2     1710.94     1677.80     36.54 o 
  10  -2   2     1002.16     1002.10     36.48 o 
  11  -2   2        6.03       -0.33     16.65 o 
  12  -2   2     1627.54     1620.17     50.42 o 
  13  -2   2     2356.49     2511.06    132.33 o 
  14  -2   2       74.29       75.95     29.86 o 
  15  -2   2      585.44      675.19     52.11 o 
 -16  -1   2      244.13      220.98     41.10 o 
 -15  -1   2        2.97       33.69     75.36 o 
 -14  -1   2       71.67       65.34     29.80 o 
 -13  -1   2      433.27      520.73     57.10 o 
 -12  -1   2     1642.15     1680.84     66.54 o 
 -11  -1   2      154.10      173.17     22.54 o 
 -10  -1   2      553.48      566.33     26.46 o 
  -9  -1   2     3448.14     3347.83     69.12 o 
  -8  -1   2        1.50        0.05      6.89 o 
  -7  -1   2       28.74       30.66      6.87 o 
  -6  -1   2     4767.47     5513.00     78.90 o 
  -5  -1   2    13102.17    13417.37    176.87 o 
  -4  -1   2        9.46       12.41      9.88 o 
  -3  -1   2     2174.15     2228.66     41.48 o 
  -2  -1   2     2860.64     3049.68     51.99 o 
  -1  -1   2    21496.32    21943.07    392.89 o 
   0  -1   2     8046.21     8427.53    218.88 o 
   1  -1   2      399.00      493.85     12.34 o 
   2  -1   2       77.05       76.96      5.66 o 
   3  -1   2      716.92      806.04     16.54 o 
   4  -1   2       53.45       33.06      5.81 o 
   5  -1   2     7137.96     7256.51    100.19 o 
   6  -1   2     2716.55     2665.61     44.10 o 
   7  -1   2      108.51      106.43      9.50 o 
   8  -1   2      588.35      569.97     19.22 o 
   9  -1   2     1152.73     1145.72     28.64 o 
  10  -1   2      975.57     1004.98     37.49 o 
  11  -1   2     3523.89     3518.11     76.33 o 
  12  -1   2     5303.71     5334.15    106.21 o 
  13  -1   2      506.56      509.77     33.74 o 
  14  -1   2      354.52      277.42     36.51 o 
  15  -1   2      378.26      346.05     55.97 o 
  16  -1   2        9.33      -25.13     29.72 o 
 -16   0   2       55.87       31.89     53.78 o 
 -15   0   2      161.94       81.12     34.42 o 
 -14   0   2      477.96      501.36     45.78 o 
 -13   0   2      142.90       95.91     29.38 o 
 -12   0   2      680.42      765.88     47.01 o 
 -11   0   2      828.92      807.87     32.96 o 
 -10   0   2     4872.98     4766.88    100.17 o 
  -9   0   2     2254.81     2241.40     51.70 o 
  -8   0   2       29.54       27.57      8.15 o 
  -7   0   2     1275.09     1163.24     35.76 o 
  -6   0   2      644.58      741.24     26.03 o 
  -5   0   2      496.64      521.04     14.30 o 
  -4   0   2      227.80      225.37     18.69 o 
  -3   0   2     2852.84     2753.90     48.85 o 
  -2   0   2     2434.64     2582.79     44.55 o 
  -1   0   2    38307.62    39819.18    716.18 o 
   2   0   2      958.58      994.64     19.90 o 
   3   0   2    12613.01    12583.41    257.88 o 
   4   0   2     3319.24     3413.77     72.21 o 
   5   0   2        0.52        1.66      5.12 o 
   6   0   2     3041.24     3234.52     50.25 o 
   7   0   2     2641.32     2721.56     45.39 o 
   8   0   2      169.48      182.38     14.77 o 
   9   0   2      384.39      351.39     15.85 o 
  10   0   2     1272.35     1289.69     49.68 o 
  11   0   2     1494.66     1442.06     43.88 o 
  12   0   2     1104.83     1087.71     33.81 o 
  13   0   2        2.83      -18.55     22.12 o 
  14   0   2      296.83      271.06     36.58 o 
  15   0   2      104.14      124.84     32.51 o 
  16   0   2      487.05      560.33     49.37 o 
 -15   1   2      382.00      354.48     54.84 o 
 -14   1   2       91.86       73.82     31.75 o 
 -13   1   2       59.16       65.13     28.29 o 
 -12   1   2      151.19      154.65     30.83 o 
 -11   1   2     1685.09     1691.37     54.89 o 
 -10   1   2      896.24      911.68     33.74 o 
  -9   1   2     5667.02     5555.18     85.46 o 
  -8   1   2     1921.80     2002.89     38.71 o 
  -7   1   2     3033.42     2915.81     48.74 o 
  -6   1   2      553.15      608.73     17.58 o 
  -5   1   2     4344.67     4368.13     64.29 o 
  -4   1   2     6824.30     7079.84    108.78 o 
  -3   1   2      948.39      969.79     25.45 o 
  -2   1   2     5538.33     5686.84     89.67 o 
  -1   1   2      544.94      609.93     17.59 o 
   2   1   2    12536.72    13136.78    195.32 o 
   3   1   2      790.35      757.49     18.03 o 
   4   1   2     1482.01     1532.57     31.15 o 
   5   1   2      447.97      432.61     16.15 o 
   6   1   2     2728.51     2668.99     42.27 o 
   7   1   2        2.08        1.57      5.93 o 
   8   1   2     6547.99     6535.99     94.41 o 
   9   1   2      796.22      804.16     36.52 o 
  10   1   2      374.25      388.10     28.20 o 
  11   1   2      441.88      450.41     31.27 o 
  12   1   2     2575.02     2417.44     58.40 o 
  13   1   2      608.87      639.46     44.58 o 
  14   1   2        5.95        1.02     24.37 o 
  15   1   2      278.70      354.58     40.77 o 
  16   1   2      470.91      509.07     48.73 o 
 -15   2   2      171.11      246.89     41.01 o 
 -14   2   2      225.88      200.69     36.45 o 
 -13   2   2      159.61      169.59     33.18 o 
 -12   2   2      848.97      720.00     46.04 o 
 -11   2   2      452.14      403.98     25.64 o 
 -10   2   2     1187.27     1147.19     44.42 o 
  -9   2   2     1086.80     1035.71     28.12 o 
  -8   2   2       10.13        1.67      8.99 o 
  -7   2   2     4131.14     4093.45     58.33 o 
  -6   2   2      645.87      631.08     30.47 o 
  -5   2   2       56.90       45.28      9.34 o 
  -4   2   2       27.37       27.51     10.90 o 
  -3   2   2      827.75      985.34     20.16 o 
  -2   2   2      245.54      247.36      9.14 o 
  -1   2   2      281.50      301.75     11.08 o 
   0   2   2    11255.63    11532.65    172.77 o 
   1   2   2     8482.99     8508.07    127.62 o 
   2   2   2    41032.69    41227.89    745.60 o 
   3   2   2      929.16      995.17     20.97 o 
   4   2   2     4614.65     4713.34     90.94 o 
   5   2   2       28.10       12.88      5.38 o 
   6   2   2     3050.06     3150.47     48.06 o 
   7   2   2      208.75      217.88     12.27 o 
   8   2   2     4677.05     4541.77     68.65 o 
   9   2   2        7.57       10.05      8.23 o 
  10   2   2     5378.68     5359.38     81.98 o 
  11   2   2      345.20      401.80     34.83 o 
  12   2   2      931.62      915.89     34.27 o 
  13   2   2      122.70      137.23     35.40 o 
  14   2   2      991.97     1141.71    107.63 o 
  15   2   2       58.04      136.08     69.10 o 
  16   2   2      329.96      339.36     54.59 o 
  17   2   2     1129.03     1307.57     72.71 o 
 -14   3   2       14.06        2.58     29.58 o 
 -13   3   2        9.07       13.12     26.57 o 
 -12   3   2        5.80       19.53     23.55 o 
 -11   3   2      755.91      851.14     46.14 o 
 -10   3   2       16.65       12.34     15.04 o 
  -9   3   2        1.04      -10.50     10.50 o 
  -8   3   2      166.82      186.30     14.17 o 
  -7   3   2     2812.61     2897.78     51.47 o 
  -6   3   2       80.22      113.60     11.26 o 
  -5   3   2     6426.58     6869.25     98.26 o 
  -4   3   2    12443.07    13381.71    177.98 o 
  -3   3   2     1437.60     1536.52     28.14 o 
  -2   3   2     2864.32     2955.79     44.61 o 
  -1   3   2     1265.34     1277.05     29.26 o 
   0   3   2   107727.72   107637.66   1586.48 o 
   1   3   2     3020.91     3187.05     52.33 o 
   2   3   2     9740.85     9749.66    211.79 o 
   3   3   2      387.11      385.10     10.49 o 
   4   3   2      431.49      505.35     15.02 o 
   5   3   2     1122.73     1131.67     21.72 o 
   6   3   2     7774.04     7798.20    106.66 o 
   7   3   2      993.38     1089.87     24.41 o 
   8   3   2     1744.57     1695.50     32.07 o 
   9   3   2      422.21      430.86     15.80 o 
  10   3   2     2643.66     2653.34     47.23 o 
  11   3   2     2941.81     2872.48     62.79 o 
  12   3   2     2088.50     2190.01     75.24 o 
  13   3   2      139.81      141.65     38.71 o 
  14   3   2        0.99        2.85     24.55 o 
  15   3   2      189.84      149.40     62.16 o 
  16   3   2      869.65      887.77     59.03 o 
  17   3   2       25.50      -28.67     30.26 o 
 -14   4   2      301.56      397.18     43.84 o 
 -13   4   2      380.25      357.17     39.59 o 
 -12   4   2       28.18      -14.34     26.83 o 
 -11   4   2      193.65      167.16     20.73 o 
 -10   4   2      754.52      699.33     43.52 o 
  -9   4   2     2037.52     2058.13     44.75 o 
  -8   4   2      423.50      370.94     18.97 o 
  -7   4   2        4.36       -1.14     10.49 o 
  -6   4   2      479.45      407.51     17.48 o 
  -5   4   2      425.50      385.95     15.93 o 
  -4   4   2      116.19      132.71     10.41 o 
  -3   4   2     5106.54     5353.85     77.43 o 
  -2   4   2     4570.20     4532.11     89.02 o 
  -1   4   2      273.93      257.18     10.04 o 
   0   4   2    26197.88    27634.20    408.49 o 
   1   4   2     1922.67     1883.64     48.24 o 
   2   4   2     3623.40     3506.30     50.10 o 
   3   4   2      470.23      510.10     13.74 o 
   4   4   2     7850.88     8064.11    108.31 o 
   5   4   2      522.97      547.91     15.27 o 
   6   4   2     2078.85     2271.32     38.07 o 
   7   4   2     1424.46     1642.06     36.18 o 
   8   4   2     3190.53     2959.17     48.74 o 
   9   4   2      379.15      387.54     15.58 o 
  10   4   2       95.94      103.78     10.53 o 
  11   4   2       12.74        5.95     13.31 o 
  12   4   2      207.75      225.27     32.27 o 
  13   4   2       30.49       20.49     22.67 o 
  14   4   2      882.90      810.06     51.23 o 
  15   4   2      346.81      315.42     53.59 o 
  16   4   2       75.42       55.07     31.97 o 
  17   4   2      233.71      235.28     42.66 o 
 -14   5   2       11.56       29.75     30.78 o 
 -13   5   2      129.11      121.04     58.03 o 
 -12   5   2       11.40       29.22     25.24 o 
 -11   5   2     1814.69     1657.28     77.42 o 
 -10   5   2       56.84       82.60     23.24 o 
  -9   5   2      292.34      239.83     23.13 o 
  -8   5   2      751.64      785.45     40.34 o 
  -7   5   2     1033.96     1111.25     30.60 o 
  -6   5   2     1189.96     1174.07     30.23 o 
  -5   5   2      443.51      436.57     25.00 o 
  -4   5   2     2778.25     2563.91     45.12 o 
  -3   5   2       93.68       91.15     14.35 o 
  -2   5   2     5125.91     5399.04     73.29 o 
  -1   5   2        9.91        7.75      6.09 o 
   0   5   2      630.39      551.41     16.50 o 
   1   5   2     1600.31     1677.55     28.24 o 
   2   5   2     4524.55     5017.48     70.28 o 
   3   5   2     1155.26     1232.39     28.47 o 
   4   5   2      144.55      149.85      8.55 o 
   5   5   2      129.07      130.97      8.81 o 
   6   5   2     4108.21     3928.55     60.08 o 
   7   5   2       85.71      121.60      9.95 o 
   8   5   2       33.06       31.76     11.30 o 
   9   5   2      540.89      490.07     17.78 o 
  10   5   2     7402.31     6972.60    102.80 o 
  11   5   2      316.44      347.00     28.99 o 
  12   5   2      975.85     1048.77     51.17 o 
  13   5   2       86.31       71.77     26.44 o 
  14   5   2       97.29       95.48     30.40 o 
  15   5   2        4.74      -13.64     45.46 o 
  16   5   2      362.36      389.89     45.65 o 
  17   5   2      693.86      746.67     58.17 o 
 -13   6   2      949.08      901.95     57.20 o 
 -12   6   2       82.44      101.78     30.53 o 
 -11   6   2      440.79      480.87     40.15 o 
 -10   6   2      119.93      100.67     21.18 o 
  -9   6   2      643.45      525.91     33.99 o 
  -8   6   2     1575.96     1575.33     58.87 o 
  -7   6   2     1466.39     1513.76     37.45 o 
  -6   6   2      682.08      662.32     23.70 o 
  -5   6   2      609.44      598.45     21.79 o 
  -4   6   2     2795.51     2857.23     74.90 o 
  -3   6   2       51.94       93.73     10.27 o 
  -2   6   2    20060.61    20942.10    273.88 o 
  -1   6   2       67.49       73.68      8.18 o 
   0   6   2     2422.13     2661.63     54.87 o 
   1   6   2        5.49        2.70      5.56 o 
   2   6   2    32293.63    34346.82    438.41 o 
   3   6   2     1287.26     1408.00     26.62 o 
   4   6   2      190.34      149.24      9.21 o 
   5   6   2     1326.53     1360.34     27.41 o 
   6   6   2      693.74      687.63     22.58 o 
   7   6   2       50.21       67.35      9.29 o 
   8   6   2     1266.47     1203.21     31.85 o 
   9   6   2     4613.39     4636.52     73.21 o 
  10   6   2      892.32      888.60     31.32 o 
  11   6   2     5452.98     5398.33     85.01 o 
  12   6   2      110.70       70.83     43.46 o 
  13   6   2       27.10      -14.41     20.45 o 
  14   6   2      615.04      552.46     43.54 o 
  15   6   2      944.15      997.50     59.09 o 
  16   6   2      417.91      455.99     47.24 o 
  17   6   2        9.73       -1.39     32.12 o 
 -12   7   2      232.19      217.52     38.02 o 
 -11   7   2      242.94      234.41     39.15 o 
 -10   7   2      218.47      251.35     21.98 o 
  -9   7   2       51.33       35.62     16.53 o 
  -8   7   2       71.31       39.34     14.64 o 
  -7   7   2      156.08      149.29     19.86 o 
  -6   7   2     1494.42     1445.81     36.48 o 
  -5   7   2       45.10       48.74     11.83 o 
  -4   7   2     6697.91     6577.24     98.51 o 
  -3   7   2      124.62      119.52     11.28 o 
  -2   7   2      823.77      965.66     24.73 o 
  -1   7   2      120.07      140.67     13.65 o 
   0   7   2     1391.12     1829.11     52.59 o 
   1   7   2       32.77       44.93      8.74 o 
   2   7   2     3672.39     3954.03     60.00 o 
   3   7   2      429.78      440.25     15.38 o 
   4   7   2    14999.18    15305.38    202.76 o 
   5   7   2      269.75      303.76     15.51 o 
   6   7   2      711.98      659.65     21.61 o 
   7   7   2     1607.76     1595.57     41.79 o 
   8   7   2       58.61       60.08     10.55 o 
   9   7   2        4.43       13.84      9.91 o 
  10   7   2      156.08      172.14     14.02 o 
  11   7   2       41.45       50.36     11.70 o 
  12   7   2      183.33      152.25     26.09 o 
  13   7   2     3520.39     3595.01    105.76 o 
  14   7   2      126.19      172.54     32.92 o 
  15   7   2      243.82      266.76     38.25 o 
  16   7   2        0.18       -2.92     30.41 o 
  17   7   2     1568.81     1849.87     84.03 o 
 -12   8   2      605.34      668.64     79.42 o 
 -11   8   2      109.39       79.78     31.21 o 
 -10   8   2        0.14        3.63     19.69 o 
  -9   8   2      191.44      181.17     20.88 o 
  -8   8   2     1606.24     1684.46     65.59 o 
  -7   8   2       40.82       36.40     14.98 o 
  -6   8   2      130.81      109.25     15.76 o 
  -5   8   2       91.68       95.54     12.79 o 
  -4   8   2     5045.42     4909.28     79.18 o 
  -3   8   2       14.88        6.91      9.91 o 
  -2   8   2    10599.25    10688.57    148.92 o 
  -1   8   2     1601.61     1662.23     33.88 o 
   0   8   2      963.71     1065.17     26.93 o 
   1   8   2     1270.86     1289.80     27.45 o 
   2   8   2      223.72      176.19     10.89 o 
   3   8   2     3707.89     4271.18     65.57 o 
   4   8   2      189.11      188.72     11.39 o 
   5   8   2     1984.19     1915.46     36.61 o 
   6   8   2     2936.00     2931.78     50.59 o 
   7   8   2       64.83       46.84     10.18 o 
   8   8   2      744.05      715.42     46.20 o 
   9   8   2     4330.36     4155.21     69.53 o 
  10   8   2      551.32      556.56     24.77 o 
  11   8   2     1095.56     1168.74     32.45 o 
  12   8   2       67.48       47.18     23.26 o 
  13   8   2     1281.84     1361.52     60.67 o 
  14   8   2      944.96      887.28     53.42 o 
  15   8   2      489.62      424.20     43.69 o 
  16   8   2      152.31      142.35     36.13 o 
  17   8   2      127.92      155.75     40.67 o 
 -10   9   2     1423.84     1628.57     88.43 o 
  -9   9   2        0.32        5.80     29.41 o 
  -8   9   2       87.46       78.48     18.63 o 
  -7   9   2      292.11      275.79     19.32 o 
  -6   9   2      103.81      154.33     17.46 o 
  -5   9   2       60.17       69.63     14.55 o 
  -4   9   2      110.78       98.23     14.19 o 
  -3   9   2        6.50       12.85     11.33 o 
  -2   9   2      118.16      149.94     12.32 o 
  -1   9   2       56.89       41.72     10.81 o 
   0   9   2      162.47      140.66     11.90 o 
   1   9   2      115.09      109.41     10.47 o 
   2   9   2      147.86      166.88     11.88 o 
   3   9   2      331.57      307.59     20.32 o 
   4   9   2     1485.94     1418.19     36.38 o 
   5   9   2        1.56        6.93      8.90 o 
   6   9   2     1120.53     1131.77     28.26 o 
   7   9   2     4160.69     4087.62     67.49 o 
   8   9   2     2806.93     2739.37     55.30 o 
   9   9   2        6.99      -11.01     11.01 o 
  10   9   2      173.72      164.57     16.06 o 
  11   9   2     3945.96     3868.07     69.03 o 
  12   9   2      264.74      272.58     41.34 o 
  13   9   2      549.69      622.14     44.41 o 
  14   9   2        5.24        5.36     25.60 o 
  15   9   2        9.43       17.15     31.52 o 
  16   9   2      603.41      637.65     53.51 o 
  17   9   2      968.84     1143.15     69.42 o 
  -9  10   2       10.87      -26.21     26.21 o 
  -8  10   2     1313.06     1446.63     62.48 o 
  -7  10   2      137.50      162.10     38.21 o 
  -6  10   2       73.58       58.20     24.99 o 
  -5  10   2      335.56      305.24     24.22 o 
  -4  10   2     9085.59     9141.58    121.59 o 
  -3  10   2      387.78      428.96     28.92 o 
  -2  10   2     3354.68     3300.04     59.39 o 
  -1  10   2     2582.56     2624.83     49.70 o 
   0  10   2        2.53       14.64      9.73 o 
   1  10   2      484.35      497.10     19.58 o 
   2  10   2      743.12      754.25     32.69 o 
   3  10   2     2343.89     2336.43     43.87 o 
   4  10   2      332.44      381.63     17.35 o 
   5  10   2     3017.06     2986.48     52.90 o 
   6  10   2       23.23       29.18     10.74 o 
   7  10   2      177.54      172.84     14.73 o 
   8  10   2      140.34      139.43     14.68 o 
   9  10   2     4392.73     4347.97     75.02 o 
  10  10   2       33.09       39.48     14.05 o 
  11  10   2      752.26      773.20     29.00 o 
  12  10   2      265.25      268.21     24.86 o 
  13  10   2     2943.52     2851.15    154.03 o 
  14  10   2       16.50       41.94     40.77 o 
  15  10   2     1142.04     1142.88     64.16 o 
  16  10   2     1027.56     1269.45     73.04 o 
  -9  11   2        0.29       24.97     31.73 o 
  -8  11   2       82.72      169.26     33.92 o 
  -7  11   2       43.75       50.66     29.36 o 
  -6  11   2     1520.13     1496.99     67.79 o 
  -5  11   2       36.62       67.56     26.59 o 
  -4  11   2     1255.31     1222.43     96.49 o 
  -3  11   2     1161.24     1053.66     74.48 o 
  -2  11   2      393.39      445.43     35.45 o 
  -1  11   2     4255.42     4417.34    117.91 o 
   0  11   2        7.86       29.98     14.37 o 
   1  11   2     1232.32     1113.56     35.48 o 
   2  11   2       86.24       95.43     12.53 o 
   3  11   2      909.18      866.35     45.46 o 
   4  11   2        5.74        8.42     10.25 o 
   5  11   2      860.91      808.32     25.74 o 
   6  11   2      146.72      144.42     14.70 o 
   7  11   2     1806.71     1762.84     47.01 o 
   8  11   2      899.06      910.26     34.50 o 
   9  11   2        2.69       19.97     13.29 o 
  10  11   2      919.44      876.24     31.18 o 
  11  11   2     4151.36     4096.26     74.94 o 
  12  11   2        0.82       -2.87     18.27 o 
  13  11   2       64.19      138.19     68.41 o 
  14  11   2       53.88       -8.06     26.74 o 
  15  11   2      444.58      416.17     45.07 o 
  16  11   2       58.30       86.47     36.26 o 
  -8  12   2      100.13       67.07     34.96 o 
  -7  12   2       24.85      -16.18     29.36 o 
  -6  12   2      116.02      159.15     40.71 o 
  -5  12   2      466.47      510.96     42.80 o 
  -4  12   2      450.12      400.94     64.16 o 
  -3  12   2       27.12       76.28     28.36 o 
  -2  12   2       31.07       -7.47     23.44 o 
  -1  12   2       39.81       56.29     25.29 o 
   0  12   2      820.59      765.84     42.87 o 
   1  12   2       51.38       42.09     30.83 o 
   2  12   2       33.41       43.82     37.96 o 
   3  12   2     1046.77     1132.79     35.80 o 
   4  12   2        0.30       -0.19     12.86 o 
   5  12   2      480.63      474.85     24.85 o 
   6  12   2       89.84      143.32     19.32 o 
   7  12   2      201.24      193.57     17.57 o 
   8  12   2     1979.64     1991.03     45.69 o 
   9  12   2      393.08      421.80     23.17 o 
  10  12   2        2.19       -7.29     15.39 o 
  11  12   2      561.43      555.08     27.36 o 
  12  12   2        0.85        5.77     31.89 o 
  13  12   2      576.05      673.28     47.30 o 
  14  12   2       87.37      137.36     34.27 o 
  15  12   2      105.62       52.29     33.64 o 
  -7  13   2       23.33       27.45     33.64 o 
  -6  13   2        2.11      -28.05     29.51 o 
  -5  13   2       17.57       15.77     30.52 o 
  -4  13   2       19.12       14.17     29.39 o 
  -3  13   2      197.88      173.68     33.31 o 
  -2  13   2      370.23      356.89     37.75 o 
  -1  13   2      636.17      651.62     74.23 o 
   0  13   2       35.13       24.61     32.46 o 
   1  13   2     1767.37     1747.82     70.92 o 
   2  13   2      167.13      176.63     28.52 o 
   3  13   2      263.79      249.23     45.59 o 
   4  13   2      118.66       59.84     23.52 o 
   5  13   2     3412.06     3600.03     96.49 o 
   6  13   2      309.87      380.66     25.49 o 
   7  13   2      190.23      233.17     21.77 o 
   8  13   2      183.07      234.17     22.62 o 
   9  13   2     2082.73     2083.21     56.80 o 
  10  13   2        1.85      -14.72     17.29 o 
  11  13   2     1282.58     1317.11     41.76 o 
  12  13   2     1220.21     1344.58     86.75 o 
  13  13   2        0.92       -6.74     26.84 o 
  14  13   2      255.56      325.25     61.91 o 
  15  13   2      414.81      409.31     47.71 o 
  -6  14   2      230.51      266.46     44.08 o 
  -5  14   2      104.63      116.37     37.35 o 
  -4  14   2       62.12      118.88     35.61 o 
  -3  14   2     2460.58     2386.93     87.19 o 
  -2  14   2       89.79       72.84     32.07 o 
  -1  14   2      524.67      507.14     43.42 o 
   0  14   2       42.09       50.18     28.87 o 
   1  14   2      464.62      522.65     40.90 o 
   2  14   2      729.73      718.02     44.56 o 
   3  14   2      934.55      915.80     49.12 o 
   4  14   2     1905.76     1763.57     66.72 o 
   5  14   2       10.55       -9.74     22.95 o 
   6  14   2        8.86       12.07     36.27 o 
   7  14   2      555.81      521.85     61.66 o 
   8  14   2      477.41      526.76     39.37 o 
   9  14   2        1.93        4.96     18.08 o 
  10  14   2      271.13      334.69     28.08 o 
  11  14   2       65.79       39.83     22.08 o 
  12  14   2       33.89       18.54     47.59 o 
  13  14   2       24.28       29.39     36.40 o 
  14  14   2      742.28      779.08     69.67 o 
  -4  15   2        1.38       39.28     36.22 o 
  -3  15   2      270.13      281.69     50.09 o 
  -2  15   2       82.39       60.42     35.15 o 
  -1  15   2        8.10       -2.87     30.59 o 
   0  15   2      102.04       94.85     32.67 o 
   1  15   2     1920.70     1827.88     73.09 o 
   2  15   2        1.23       27.39     28.34 o 
   3  15   2      225.85      216.46     39.65 o 
   4  15   2       71.46       71.00     27.95 o 
   5  15   2     1633.15     1629.73    143.27 o 
   6  15   2      589.79      576.99     43.15 o 
   7  15   2      167.46      128.33     30.27 o 
   8  15   2      939.15     1082.23     56.52 o 
   9  15   2     2487.98     2569.04     88.68 o 
  10  15   2      298.98      264.14     42.65 o 
  11  15   2        9.59        7.09     71.04 o 
  12  15   2     1428.72     1528.64    108.94 o 
  -2  16   2      384.14      364.99     53.53 o 
  -1  16   2      347.12      331.17     44.79 o 
   0  16   2       37.81       57.28     34.49 o 
   1  16   2      292.58      313.37     40.97 o 
   2  16   2      170.89      227.03     81.61 o 
   3  16   2      701.00      737.09     51.24 o 
   4  16   2      485.63      456.04     44.28 o 
   5  16   2      230.50      212.92     59.97 o 
   6  16   2        2.16       -4.37     27.38 o 
   7  16   2      190.22      249.55     40.34 o 
   8  16   2     1570.56     1562.45     87.24 o 
   9  16   2      293.43      362.90     41.70 o 
  10  16   2      672.81      681.12     51.00 o 
  11  16   2      141.78       94.04     36.79 o 
  12  16   2        1.07       -7.13     54.03 o 
   0  17   2       23.40       45.73     37.37 o 
   1  17   2       32.50       94.05     37.66 o 
   2  17   2      225.97      163.30     39.80 o 
   3  17   2       22.87       68.32     35.29 o 
   4  17   2        2.88       10.34     32.15 o 
   5  17   2      751.63      716.24     79.86 o 
   6  17   2      813.30      724.62     52.78 o 
   7  17   2       57.35       41.25     33.91 o 
   8  17   2      436.08      521.85     47.76 o 
   9  17   2        3.06      -17.82     44.21 o 
  10  17   2      257.32      342.09     45.62 o 
  -8 -16   3      171.23      269.91     78.17 o 
  -7 -16   3        0.06      -19.32     34.46 o 
  -6 -16   3      555.78      701.79     57.41 o 
  -5 -16   3      176.18      239.58     42.97 o 
  -4 -16   3      223.86      241.14     51.22 o 
  -3 -16   3       96.24      129.12     53.97 o 
  -2 -16   3     1247.77     1243.60     68.47 o 
  -1 -16   3       73.48       78.85     37.45 o 
   0 -16   3       78.18       49.68     39.64 o 
 -10 -15   3       19.82       16.46     34.37 o 
  -9 -15   3       23.70      -30.53     30.53 o 
  -8 -15   3      320.26      313.22     43.13 o 
  -7 -15   3      396.24      428.86     35.51 o 
  -6 -15   3     1578.26     1480.64     55.47 o 
  -5 -15   3      453.92      390.64     32.11 o 
  -4 -15   3      552.92      682.08     59.16 o 
  -3 -15   3       35.88       72.64     33.16 o 
  -2 -15   3      136.22       93.29     34.57 o 
  -1 -15   3      185.06      239.10     47.97 o 
   0 -15   3     1320.11     1265.48     67.43 o 
   1 -15   3       11.10      -32.45     32.45 o 
   2 -15   3       37.83       -1.12     35.42 o 
   3 -15   3     1249.12     1271.53     70.54 o 
 -12 -14   3      501.34      569.11     52.83 o 
 -11 -14   3      168.87      233.17     62.04 o 
 -10 -14   3      387.30      409.54     55.84 o 
  -9 -14   3      248.56      318.72     42.07 o 
  -8 -14   3       28.87       49.93     22.94 o 
  -7 -14   3       12.66      -10.76     20.93 o 
  -6 -14   3       42.25       23.46     21.78 o 
  -5 -14   3       94.68      106.75     27.81 o 
  -4 -14   3      741.88      631.41     35.61 o 
  -3 -14   3      388.56      325.28     28.88 o 
  -2 -14   3      686.28      744.07     38.23 o 
  -1 -14   3       19.27       28.77     22.73 o 
   0 -14   3       16.11      -12.13     30.56 o 
   1 -14   3       35.28       30.36     30.47 o 
   2 -14   3       94.68       98.50     36.35 o 
   3 -14   3      474.46      393.12     57.78 o 
   4 -14   3      274.89      366.82     46.16 o 
   5 -14   3      493.24      500.32     99.31 o 
 -13 -13   3       14.75       29.66     33.96 o 
 -12 -13   3       24.43       24.01     32.03 o 
 -11 -13   3       35.69       54.24     57.72 o 
 -10 -13   3     1346.79     1258.13    107.94 o 
  -9 -13   3        8.65      -26.54     27.13 o 
  -8 -13   3       30.17       16.75     20.27 o 
  -7 -13   3       57.45       56.07     21.31 o 
  -6 -13   3       66.68       53.16     20.98 o 
  -5 -13   3      560.25      573.65     32.81 o 
  -4 -13   3      155.42      183.08     27.12 o 
  -3 -13   3     1274.69     1168.68     44.57 o 
  -2 -13   3      455.22      456.23     30.59 o 
  -1 -13   3      475.81      456.74     30.17 o 
   0 -13   3       54.89       74.69     21.57 o 
   1 -13   3      350.16      330.14     28.70 o 
   2 -13   3        6.62      -18.99     18.99 o 
   3 -13   3      895.58      755.62     51.72 o 
   4 -13   3      457.18      495.11     46.72 o 
   5 -13   3        2.05       12.84     64.79 o 
   6 -13   3       67.30      -17.48     38.46 o 
 -13 -12   3       67.40       71.57     33.10 o 
 -12 -12   3       60.36       33.01     29.76 o 
 -11 -12   3      135.06      104.30     52.59 o 
 -10 -12   3      787.77      829.99     51.53 o 
  -9 -12   3      533.25      556.33     43.46 o 
  -8 -12   3     3249.76     3379.54     97.56 o 
  -7 -12   3      212.86      205.18     24.95 o 
  -6 -12   3       27.56       16.40     18.36 o 
  -5 -12   3       70.10       84.68     29.04 o 
  -4 -12   3      367.33      387.41     27.55 o 
  -3 -12   3        0.57       -7.10     20.70 o 
  -2 -12   3     1504.14     1391.96     46.08 o 
  -1 -12   3      398.20      377.08     27.31 o 
   0 -12   3      155.59      138.58     21.88 o 
   1 -12   3       33.65       60.96     20.61 o 
   2 -12   3      203.25      191.80     25.55 o 
   3 -12   3     2071.51     2056.35     68.87 o 
   4 -12   3       43.33       11.03     21.15 o 
   5 -12   3     1026.28      982.15     44.37 o 
   6 -12   3       41.06       -8.56     22.90 o 
   7 -12   3        4.37       10.58     33.12 o 
   8 -12   3      233.96      258.78     71.92 o 
 -14 -11   3      185.20      196.31     38.80 o 
 -13 -11   3       30.53       16.21     22.30 o 
 -12 -11   3     1233.36     1281.30     93.30 o 
 -11 -11   3       68.85       80.16     28.72 o 
 -10 -11   3      180.54      244.99     38.52 o 
  -9 -11   3      115.38      122.44     28.95 o 
  -8 -11   3      684.29      652.01     32.44 o 
  -7 -11   3      392.02      419.73     27.68 o 
  -6 -11   3     1591.75     1686.35     73.88 o 
  -5 -11   3     1118.56     1132.48     40.96 o 
  -4 -11   3        0.83       16.61     29.98 o 
  -3 -11   3     4267.22     4214.85    136.88 o 
  -2 -11   3      349.88      319.91     27.42 o 
  -1 -11   3       46.98       59.62     18.39 o 
   0 -11   3        7.55       20.10     17.07 o 
   1 -11   3      658.71      638.63     31.37 o 
   2 -11   3      197.72      227.03     23.37 o 
   3 -11   3      214.96      253.19     24.79 o 
   4 -11   3      679.64      715.42     60.29 o 
   5 -11   3     1650.70     1597.85     53.10 o 
   6 -11   3       10.57       14.67     21.14 o 
   7 -11   3      187.48      172.48     27.39 o 
   8 -11   3       35.52       31.69     25.41 o 
   9 -11   3        6.05      -54.16     54.16 o 
 -15 -10   3      105.04      193.48     40.72 o 
 -14 -10   3     1150.15     1331.94     70.19 o 
 -13 -10   3      150.21       95.80     24.64 o 
 -12 -10   3      619.62      622.34     36.62 o 
 -11 -10   3      327.10      285.29     28.79 o 
 -10 -10   3      882.85      849.19     39.01 o 
  -9 -10   3      264.61      279.29     41.24 o 
  -8 -10   3       25.68       21.06     14.64 o 
  -7 -10   3     1411.23     1330.28     60.64 o 
  -6 -10   3        3.95        3.29     15.36 o 
  -5 -10   3       79.66      102.73     17.99 o 
  -4 -10   3       50.08       43.75     15.61 o 
  -3 -10   3     1367.88     1252.53     40.09 o 
  -2 -10   3      152.62      119.60     17.53 o 
  -1 -10   3     2489.70     2534.75     59.58 o 
   0 -10   3      450.20      410.83     25.08 o 
   1 -10   3     1214.11     1277.87     42.10 o 
   2 -10   3      561.26      582.03     34.60 o 
   3 -10   3     1596.18     1537.37     48.01 o 
   4 -10   3      135.98      103.47     26.42 o 
   5 -10   3      728.37      731.60     35.53 o 
   6 -10   3      127.24       73.68     21.88 o 
   7 -10   3     1325.34     1410.05     49.16 o 
   8 -10   3      798.69      887.71     41.89 o 
   9 -10   3      538.80      587.87     67.16 o 
  10 -10   3        2.53       18.25     34.52 o 
 -15  -9   3       23.75       55.49     33.38 o 
 -14  -9   3       21.28      -24.81     29.01 o 
 -13  -9   3       30.06       31.84     21.47 o 
 -12  -9   3      585.20      571.33     33.47 o 
 -11  -9   3        5.94       16.08     18.46 o 
 -10  -9   3     1802.59     1764.65     56.90 o 
  -9  -9   3      326.19      367.30     26.25 o 
  -8  -9   3     1308.74     1240.07     34.99 o 
  -7  -9   3     1356.66     1351.75     36.27 o 
  -6  -9   3      705.72      678.42     25.03 o 
  -5  -9   3     4822.75     4670.56     77.04 o 
  -4  -9   3       77.95       55.77     14.57 o 
  -3  -9   3     3304.75     3266.87     93.06 o 
  -2  -9   3        6.04        2.39     12.78 o 
  -1  -9   3     1930.22     1787.83     51.83 o 
   0  -9   3       87.13       69.68     15.97 o 
   1  -9   3     1923.80     1822.28     47.67 o 
   2  -9   3       16.97       27.49     15.16 o 
   3  -9   3      286.16      291.94     22.29 o 
   4  -9   3      519.90      496.65     28.06 o 
   5  -9   3     1105.85     1104.92     40.63 o 
   6  -9   3       23.46       62.54     18.96 o 
   7  -9   3      244.31      277.78     37.53 o 
   8  -9   3      686.40      588.31     47.60 o 
   9  -9   3      136.16      187.91     35.39 o 
  10  -9   3        0.36        8.47     32.61 o 
  11  -9   3      371.35      374.92     41.52 o 
 -15  -8   3      165.76      168.35     39.00 o 
 -14  -8   3      293.11      356.64     56.16 o 
 -13  -8   3      109.27       95.43     21.68 o 
 -12  -8   3       91.92       70.48     35.01 o 
 -11  -8   3       23.66       21.24     18.43 o 
 -10  -8   3       59.35       80.47     24.30 o 
  -9  -8   3     1531.86     1441.33     46.09 o 
  -8  -8   3      924.69      972.99     37.42 o 
  -7  -8   3     2750.44     2708.21     52.02 o 
  -6  -8   3     4757.86     4809.76     78.50 o 
  -5  -8   3       81.57       44.68     11.27 o 
  -4  -8   3      246.64      228.71     14.82 o 
  -3  -8   3     7460.49     7101.58    107.81 o 
  -2  -8   3        0.18       -2.77     11.49 o 
  -1  -8   3      305.35      252.54     18.37 o 
   0  -8   3     1472.81     1555.39     41.70 o 
   1  -8   3      287.73      265.11     19.25 o 
   2  -8   3      124.32      119.23     16.11 o 
   3  -8   3     3970.71     3866.96     77.47 o 
   4  -8   3        3.30       17.34     15.00 o 
   5  -8   3      263.16      250.15     26.53 o 
   6  -8   3      168.94      169.13     20.72 o 
   7  -8   3      935.56      958.88     37.58 o 
   8  -8   3        8.31       10.62     20.87 o 
   9  -8   3      208.53      223.74     34.47 o 
  10  -8   3      640.12      709.42     50.72 o 
  11  -8   3       39.84       68.43     29.56 o 
  12  -8   3      345.69      332.37     40.21 o 
 -16  -7   3      910.26      994.48     65.09 o 
 -15  -7   3       23.39       -6.97     50.59 o 
 -14  -7   3      407.94      379.93     44.65 o 
 -13  -7   3       18.30        8.54     18.77 o 
 -12  -7   3      484.38      528.65     38.82 o 
 -11  -7   3      100.62      135.09     19.24 o 
 -10  -7   3     2596.32     2307.43     59.56 o 
  -9  -7   3      128.49      142.12     18.83 o 
  -8  -7   3       40.37       39.58     13.16 o 
  -7  -7   3      496.38      475.02     19.81 o 
  -6  -7   3     2419.85     2384.56     45.93 o 
  -5  -7   3     4714.52     4591.83     77.21 o 
  -4  -7   3      745.58      729.81     22.27 o 
  -3  -7   3     1266.53     1304.72     29.03 o 
  -2  -7   3      204.37      257.59     12.96 o 
  -1  -7   3     4210.05     4047.85     75.73 o 
   0  -7   3     1034.65     1066.85     42.45 o 
   1  -7   3     2175.02     2119.70    105.59 o 
   2  -7   3     1478.97     1554.02     40.54 o 
   3  -7   3     2126.88     2121.08     52.54 o 
   4  -7   3        2.70        9.77      9.58 o 
   5  -7   3     3519.38     3443.53     71.27 o 
   6  -7   3      157.15      167.03     19.59 o 
   7  -7   3      297.30      272.37     22.40 o 
   8  -7   3      911.38      921.03     56.19 o 
   9  -7   3     1680.40     1786.54     67.99 o 
  10  -7   3       47.71       66.33     22.68 o 
  11  -7   3      149.26      141.39     30.70 o 
  12  -7   3      643.04      592.10     93.30 o 
  13  -7   3      622.04      622.92     48.83 o 
 -16  -6   3       10.35       -7.60     32.73 o 
 -15  -6   3      102.79       79.90     33.59 o 
 -14  -6   3        6.28        4.43     27.40 o 
 -13  -6   3     1013.34      986.54     56.15 o 
 -12  -6   3      481.25      435.81     40.14 o 
 -11  -6   3        1.78      -13.60     13.60 o 
 -10  -6   3      446.82      311.42     23.08 o 
  -9  -6   3     1605.06     1493.13     48.97 o 
  -8  -6   3      294.11      288.89     15.35 o 
  -7  -6   3     3874.00     3745.51     62.18 o 
  -6  -6   3        6.42       11.19      8.87 o 
  -5  -6   3     1225.68     1318.73     30.18 o 
  -4  -6   3       10.42       22.76     10.36 o 
  -3  -6   3     7798.35     7808.31    110.71 o 
  -2  -6   3      319.18      286.19     12.60 o 
  -1  -6   3      796.89      715.21     24.66 o 
   0  -6   3     1202.44     1234.39     32.73 o 
   1  -6   3     2802.11     2762.05     66.90 o 
   2  -6   3       64.02       75.36     12.11 o 
   3  -6   3      169.16      175.80     17.08 o 
   4  -6   3      800.97      770.07     28.27 o 
   5  -6   3        1.33        1.04     10.08 o 
   6  -6   3      702.95      700.93     24.51 o 
   7  -6   3      127.86      134.66     27.03 o 
   8  -6   3      629.10      654.46     32.48 o 
   9  -6   3        3.84       35.04     14.75 o 
  10  -6   3     2784.97     2703.57     68.99 o 
  11  -6   3       33.90       45.83     35.08 o 
  12  -6   3        0.45        9.20     26.12 o 
  13  -6   3      921.88     1001.14     55.41 o 
 -16  -5   3       29.14       20.75     31.28 o 
 -15  -5   3       27.07       13.93     31.58 o 
 -14  -5   3       32.95       57.54     29.54 o 
 -13  -5   3       50.14       40.15     26.28 o 
 -12  -5   3       82.39       40.41     22.67 o 
 -11  -5   3     2181.38     2219.35     87.98 o 
 -10  -5   3       22.91       14.99     14.02 o 
  -9  -5   3      448.83      430.94     26.37 o 
  -8  -5   3      717.44      767.54     39.27 o 
  -7  -5   3     4837.69     4837.88     74.82 o 
  -6  -5   3       11.03       -5.27      9.16 o 
  -5  -5   3      571.84      475.72     17.11 o 
  -4  -5   3      861.81      893.41     27.19 o 
  -3  -5   3       15.30       31.46      7.87 o 
  -2  -5   3       60.98       46.82      8.38 o 
  -1  -5   3     1469.61     1325.19     63.70 o 
   0  -5   3     6014.97     6027.43     99.96 o 
   1  -5   3     1264.29     1042.68     28.68 o 
   2  -5   3     6016.01     5811.05     83.59 o 
   3  -5   3      776.24      700.49     19.84 o 
   4  -5   3      746.54      723.15     21.44 o 
   5  -5   3      936.58      941.09     25.68 o 
   6  -5   3      509.63      492.77     20.53 o 
   7  -5   3      367.24      411.19     44.27 o 
   8  -5   3      425.25      445.13     21.13 o 
   9  -5   3      213.84      183.65     15.39 o 
  10  -5   3       47.13       36.88     18.15 o 
  11  -5   3      364.06      347.21     28.45 o 
  12  -5   3     3386.00     3540.91    105.65 o 
  13  -5   3        8.63       21.96     22.90 o 
  14  -5   3       29.61       25.83     31.42 o 
 -16  -4   3        5.02        7.18     33.66 o 
 -15  -4   3     1073.67     1219.14     66.95 o 
 -14  -4   3      181.71      193.00     34.40 o 
 -13  -4   3     2699.52     2519.20     86.99 o 
 -12  -4   3      139.99       99.54     18.63 o 
 -11  -4   3     1338.63     1211.35     40.65 o 
 -10  -4   3       97.78       95.90     16.27 o 
  -9  -4   3     2630.36     2381.32     55.93 o 
  -8  -4   3      189.07      233.18     25.28 o 
  -7  -4   3     5875.53     5887.96     86.87 o 
  -6  -4   3     1973.26     2045.11     61.36 o 
  -5  -4   3     2921.33     2944.26     49.23 o 
  -4  -4   3      186.66      170.67     10.36 o 
  -3  -4   3     6190.95     6115.26     86.99 o 
  -2  -4   3     2517.53     2504.60     40.81 o 
  -1  -4   3      964.37     1019.42     26.37 o 
   0  -4   3       46.98       67.63      9.30 o 
   1  -4   3       60.67       54.09      9.10 o 
   2  -4   3      633.96      676.09     21.57 o 
   3  -4   3      994.16     1015.60     22.97 o 
   4  -4   3      328.02      244.74     12.35 o 
   5  -4   3     1540.73     1619.20     33.29 o 
   6  -4   3     3303.64     3413.52     57.75 o 
   7  -4   3       73.72       37.65     10.98 o 
   8  -4   3     1934.07     1837.00     40.01 o 
   9  -4   3        0.42        3.47     10.83 o 
  10  -4   3      489.03      429.36     30.30 o 
  11  -4   3        0.06       -5.79     17.22 o 
  12  -4   3     1158.90     1012.16     43.21 o 
  13  -4   3     1207.64     1192.15     56.30 o 
  14  -4   3      732.06      763.24     54.56 o 
 -16  -3   3      104.66      100.48     38.33 o 
 -15  -3   3      853.83      849.19     64.16 o 
 -14  -3   3       80.57       76.06     31.30 o 
 -13  -3   3     2600.83     2816.38     94.01 o 
 -12  -3   3       31.58       39.49     17.09 o 
 -11  -3   3      783.44      784.93     33.08 o 
 -10  -3   3      387.71      305.60     32.20 o 
  -9  -3   3       83.10       79.02     14.12 o 
  -8  -3   3       14.54        4.75     13.68 o 
  -7  -3   3     3397.90     3097.02     56.93 o 
  -6  -3   3      238.48      268.74     11.27 o 
  -5  -3   3    15987.78    18017.81    236.24 o 
  -4  -3   3    11612.45    11918.57    158.99 o 
  -3  -3   3       24.48       51.73      6.79 o 
  -2  -3   3     2647.83     2647.52     41.76 o 
  -1  -3   3      817.02      808.78     21.71 o 
   0  -3   3     4934.83     4880.20    168.79 o 
   1  -3   3     3872.66     4157.21     69.60 o 
   2  -3   3     8052.53     8576.64    162.19 o 
   3  -3   3       81.98       86.19     10.22 o 
   4  -3   3     6064.98     6799.77    127.52 o 
   5  -3   3     3600.27     4139.93     63.95 o 
   6  -3   3     1276.73     1142.09     26.83 o 
   7  -3   3      131.38      155.77     12.21 o 
   8  -3   3      432.23      337.70     22.11 o 
   9  -3   3        0.94        0.58     10.69 o 
  10  -3   3       91.73      106.56     19.09 o 
  11  -3   3        8.92       12.16     25.97 o 
  12  -3   3      501.94      516.19     39.09 o 
  13  -3   3     2937.95     2904.00     73.82 o 
  14  -3   3       81.86       93.85     35.21 o 
  15  -3   3       71.28       85.12     35.95 o 
 -16  -2   3        5.45      -25.88     32.34 o 
 -15  -2   3       62.59       56.73     33.18 o 
 -14  -2   3       55.42       61.79     29.43 o 
 -13  -2   3     1204.88     1268.78     76.04 o 
 -12  -2   3       23.04       28.14     16.12 o 
 -11  -2   3      468.07      399.54     28.52 o 
 -10  -2   3       80.48       93.22     15.51 o 
  -9  -2   3     3294.27     3189.42     67.73 o 
  -8  -2   3       61.74       64.10     12.37 o 
  -7  -2   3      740.71      824.33     24.80 o 
  -6  -2   3        6.68       30.98     10.75 o 
  -5  -2   3     2436.89     2231.01     46.47 o 
  -4  -2   3      954.16      909.78     25.12 o 
  -3  -2   3      840.24      929.66     35.17 o 
  -2  -2   3     3643.91     3541.61     51.49 o 
  -1  -2   3     1168.39     1244.62     22.39 o 
   0  -2   3      478.22      456.73     15.49 o 
   1  -2   3     5099.93     5095.65     98.57 o 
   2  -2   3     6749.45     6848.58    146.49 o 
   3  -2   3     2725.62     2838.24     43.72 o 
   4  -2   3     5989.60     5975.39     84.34 o 
   5  -2   3     2490.24     2859.66     40.64 o 
   6  -2   3      244.91      291.47     13.34 o 
   7  -2   3       38.34       33.42      8.76 o 
   8  -2   3     4529.25     4542.43     80.62 o 
   9  -2   3      416.38      414.10     27.56 o 
  10  -2   3     1176.84     1124.90     45.81 o 
  11  -2   3       96.05      121.03     20.03 o 
  12  -2   3     1708.91     1824.07     54.19 o 
  13  -2   3      862.80      834.60     45.81 o 
  14  -2   3      329.34      305.64     40.55 o 
  15  -2   3     1314.27     1441.02     70.12 o 
 -15  -1   3       14.28       25.61     31.65 o 
 -14  -1   3        0.80       23.32     28.92 o 
 -13  -1   3     2984.49     2893.26     95.94 o 
 -12  -1   3      290.88      285.03     34.78 o 
 -11  -1   3     2759.43     2535.77     61.67 o 
 -10  -1   3      222.22      206.31     20.15 o 
  -9  -1   3      540.41      526.68     24.96 o 
  -8  -1   3      136.96      112.05     18.75 o 
  -7  -1   3     9558.12     9720.21    149.62 o 
  -6  -1   3     3251.04     3296.51     63.21 o 
  -5  -1   3        8.91       -1.62      7.48 o 
  -4  -1   3    10351.53    10127.52    159.39 o 
  -3  -1   3    10510.16    10591.01    164.64 o 
  -2  -1   3    13220.33    13359.84    203.75 o 
  -1  -1   3    27936.23    28054.96    416.67 o 
   0  -1   3       13.46        3.15      5.42 o 
   1  -1   3    25512.70    26392.51    466.43 o 
   2  -1   3     2520.86     2659.35     57.91 o 
   3  -1   3      577.49      659.21     15.08 o 
   4  -1   3      953.54      992.06     20.49 o 
   5  -1   3      112.78      148.66      8.49 o 
   6  -1   3    16233.50    17090.01    224.97 o 
   7  -1   3      607.97      645.42     18.82 o 
   8  -1   3      724.39      728.85     21.05 o 
   9  -1   3        3.54       -1.25      8.81 o 
  10  -1   3     5302.21     5155.04     99.10 o 
  11  -1   3      787.11      730.00     40.52 o 
  12  -1   3        3.38       38.36     17.42 o 
  13  -1   3      341.06      335.56     45.34 o 
  14  -1   3       96.39      121.54     33.85 o 
  15  -1   3      117.70      154.76     35.06 o 
  16  -1   3      181.75      228.19     40.98 o 
 -15   0   3      876.34      886.83     62.22 o 
 -14   0   3      497.77      516.67     73.36 o 
 -13   0   3       20.83       62.93     28.41 o 
 -12   0   3       17.84       28.48     38.46 o 
 -11   0   3        5.24       16.60     14.77 o 
 -10   0   3     1340.92     1333.55     49.97 o 
  -9   0   3     1245.90     1218.31     64.41 o 
  -8   0   3     2980.72     2948.63     49.87 o 
  -7   0   3      190.56      221.03     13.32 o 
  -6   0   3     4576.20     4658.03     76.25 o 
  -5   0   3     1867.76     2090.01     49.69 o 
  -4   0   3      189.60      125.83      9.85 o 
  -3   0   3     2106.17     2253.88     42.60 o 
  -2   0   3     1765.77     1810.95     34.51 o 
  -1   0   3    21642.45    22556.12    440.34 o 
   0   0   3      101.24       87.86      7.47 o 
   1   0   3     6738.05     7184.25    209.12 o 
   2   0   3     2661.60     2779.37     65.15 o 
   3   0   3     3149.99     3203.04     54.62 o 
   4   0   3      312.37      364.97     14.75 o 
   5   0   3      972.81     1053.33     26.58 o 
   6   0   3     1450.12     1421.12     26.71 o 
   7   0   3     1033.42     1109.25     24.13 o 
   8   0   3     2605.20     2574.12     51.02 o 
   9   0   3      507.23      507.07     17.98 o 
  10   0   3      414.17      437.49     24.20 o 
  11   0   3     5816.48     5884.11    111.23 o 
  12   0   3     3998.91     3878.28     83.70 o 
  13   0   3     1007.23     1139.89     60.05 o 
  14   0   3      342.00      305.28     47.78 o 
  15   0   3     1518.74     1498.94     69.77 o 
  16   0   3       50.38       71.36     33.56 o 
 -15   1   3      671.75      776.64     56.68 o 
 -14   1   3       76.61       86.14     32.15 o 
 -13   1   3      143.02      136.39     38.15 o 
 -12   1   3        4.70      -16.89     22.03 o 
 -11   1   3      261.74      228.85     27.10 o 
 -10   1   3      481.99      508.82     26.25 o 
  -9   1   3       95.54      105.98     27.46 o 
  -8   1   3       57.76       59.96      9.67 o 
  -7   1   3       12.06        3.75      7.30 o 
  -6   1   3     6928.02     6861.12    108.90 o 
  -5   1   3     2490.24     2664.94     43.04 o 
  -4   1   3     2941.57     3027.11     46.24 o 
  -3   1   3       65.98       85.03     14.41 o 
  -2   1   3     3577.71     3708.56     73.58 o 
  -1   1   3    25098.88    26699.33    658.76 o 
   0   1   3    12230.13    12553.53    546.76 o 
   1   1   3    19030.00    19385.28    351.34 o 
   2   1   3    37369.69    38341.22    569.93 o 
   3   1   3      643.50      686.51     17.36 o 
   4   1   3      539.89      480.57     28.93 o 
   5   1   3        7.27       10.40      6.87 o 
   6   1   3      830.71      810.90     39.31 o 
   7   1   3     3847.40     3805.80     57.95 o 
   8   1   3     2032.20     2066.52     37.23 o 
   9   1   3      165.59      171.51     19.08 o 
  10   1   3     2779.35     2734.35     86.31 o 
  11   1   3     6620.17     6662.17    121.81 o 
  12   1   3      649.65      674.09     31.47 o 
  13   1   3       17.12      -20.52     20.52 o 
  14   1   3      362.88      419.15     40.33 o 
  15   1   3      246.61      164.13     35.03 o 
  16   1   3       16.45       -3.78     28.40 o 
  17   1   3     1987.45     2124.74    141.33 o 
 -15   2   3      663.66      776.39     74.54 o 
 -14   2   3      258.35      281.90     79.80 o 
 -13   2   3      175.14      133.75     30.73 o 
 -12   2   3      391.45      384.19     49.22 o 
 -11   2   3      521.98      520.44     28.45 o 
 -10   2   3      562.84      570.28     28.15 o 
  -9   2   3      183.42      181.30     17.98 o 
  -8   2   3     2290.09     2168.58     43.99 o 
  -7   2   3     2923.14     2988.34     50.89 o 
  -6   2   3     1200.82     1357.08     43.65 o 
  -5   2   3     2598.89     2957.65     47.83 o 
  -4   2   3     1496.09     1431.55     26.95 o 
  -3   2   3     5239.40     5457.44     76.31 o 
  -2   2   3     4377.07     4379.21     67.59 o 
  -1   2   3     1686.17     1687.17     29.79 o 
   0   2   3     8221.98     8111.97    123.24 o 
   1   2   3     1598.80     1672.38     34.72 o 
   2   2   3     4867.61     4870.46     93.94 o 
   3   2   3     4991.39     5010.69     94.83 o 
   4   2   3       42.12       59.25      7.23 o 
   5   2   3     2252.68     2339.02     44.09 o 
   6   2   3     3671.35     3656.67     77.27 o 
   7   2   3       37.54       41.86      8.12 o 
   8   2   3     1445.37     1438.23     28.40 o 
   9   2   3     2531.65     2523.03     60.28 o 
  10   2   3        7.06      -11.17     11.17 o 
  11   2   3     5187.06     5112.94     84.45 o 
  12   2   3     1158.79     1181.57     39.08 o 
  13   2   3       31.82       19.93     22.57 o 
  14   2   3       16.85       58.30     27.65 o 
  15   2   3     1025.48      928.24     56.13 o 
  16   2   3        7.15       -6.03     28.41 o 
  17   2   3       75.26       59.73     34.53 o 
 -14   3   3       27.00       32.08     30.27 o 
 -13   3   3      956.82      956.24     56.43 o 
 -12   3   3      484.10      404.44     38.97 o 
 -11   3   3       63.33       41.52     17.09 o 
 -10   3   3     1818.81     1798.83     60.71 o 
  -9   3   3      152.78      144.05     21.20 o 
  -8   3   3      156.68      145.40     13.49 o 
  -7   3   3     1591.90     1776.20     42.91 o 
  -6   3   3     7117.53     7024.44     90.99 o 
  -5   3   3     8062.42     8784.07    137.31 o 
  -4   3   3    14965.89    16715.28    220.21 o 
  -3   3   3     5312.42     5641.16     79.95 o 
  -2   3   3      527.81      569.67     14.91 o 
  -1   3   3      129.19      134.44      7.04 o 
   0   3   3     3791.62     3888.48     63.68 o 
   1   3   3      188.18      215.44     10.51 o 
   2   3   3     1903.85     1823.41     32.62 o 
   3   3   3      224.34      218.70      8.09 o 
   4   3   3     2199.23     2203.96     33.89 o 
   5   3   3      890.01      804.66     17.48 o 
   6   3   3     1471.95     1688.47     29.54 o 
   7   3   3     1041.93      942.76     20.79 o 
   8   3   3     1950.43     2042.31     36.41 o 
   9   3   3       11.77        8.05      7.05 o 
  10   3   3      375.08      369.77     15.51 o 
  11   3   3    10976.43    11139.54    184.94 o 
  12   3   3     2414.75     2440.56     58.86 o 
  13   3   3        7.42       -5.24     24.51 o 
  14   3   3       12.28       -4.23     42.15 o 
  15   3   3      210.92      130.17     72.48 o 
  16   3   3        3.32        0.31     28.77 o 
  17   3   3     1363.13     1334.26    104.44 o 
 -14   4   3      152.43      202.58     38.01 o 
 -13   4   3      576.68      633.31     59.10 o 
 -12   4   3      544.35      557.54     43.05 o 
 -11   4   3      101.90      108.39     21.75 o 
 -10   4   3      501.24      576.09     48.55 o 
  -9   4   3        5.60      -12.27     13.63 o 
  -8   4   3      440.17      447.44     19.91 o 
  -7   4   3      308.68      312.63     17.10 o 
  -6   4   3     3420.20     3601.61     60.40 o 
  -5   4   3     1514.72     1736.85     36.45 o 
  -4   4   3     1585.66     1395.93     37.42 o 
  -3   4   3     1134.43     1083.33     41.72 o 
  -2   4   3     3314.26     3507.58     71.92 o 
  -1   4   3    19468.00    20289.27    261.56 o 
   0   4   3    18700.28    19294.04    288.46 o 
   1   4   3     1065.40     1116.00     24.21 o 
   2   4   3      752.09      651.40     17.11 o 
   3   4   3     3921.77     4003.74     56.37 o 
   4   4   3        1.67        7.10      7.49 o 
   5   4   3     4728.12     5023.63     71.00 o 
   6   4   3     1880.65     1771.52     31.43 o 
   7   4   3      391.72      291.11     12.14 o 
   8   4   3       43.47       42.70      7.48 o 
   9   4   3     2201.78     2248.12     40.61 o 
  10   4   3      721.65      716.71     21.26 o 
  11   4   3     1482.21     1437.06     51.85 o 
  12   4   3     1135.44     1178.84     38.00 o 
  13   4   3      123.41      136.48     28.27 o 
  14   4   3       68.80       33.04     27.03 o 
  15   4   3      182.96      152.85     34.03 o 
  16   4   3      574.01      668.71     52.47 o 
  17   4   3      368.23      437.15     48.60 o 
 -13   5   3        4.77        5.67     28.13 o 
 -12   5   3      486.59      505.84     42.76 o 
 -11   5   3      101.25       68.92     20.40 o 
 -10   5   3     1647.31     1580.88     48.30 o 
  -9   5   3      336.75      340.13     19.97 o 
  -8   5   3     1042.34     1037.57     31.38 o 
  -7   5   3       31.47       45.22     12.22 o 
  -6   5   3       13.23        8.44     10.90 o 
  -5   5   3      199.37      187.67     13.04 o 
  -4   5   3       56.49       78.82     10.30 o 
  -3   5   3      653.32      591.87     21.79 o 
  -2   5   3       14.11       31.35      7.96 o 
  -1   5   3    22247.91    23616.46    304.65 o 
   0   5   3     1162.49     1259.60     23.39 o 
   1   5   3     3356.51     3399.42     59.29 o 
   2   5   3     6527.63     6740.72     91.43 o 
   3   5   3      202.83      203.17      8.67 o 
   4   5   3     1110.10     1132.50     29.99 o 
   5   5   3     7716.39     7965.71    108.76 o 
   6   5   3        5.61       10.29      6.69 o 
   7   5   3        7.78       15.08      7.34 o 
   8   5   3      592.00      559.30     26.50 o 
   9   5   3      287.76      304.27     13.86 o 
  10   5   3     1550.99     1502.92     32.26 o 
  11   5   3     1940.95     1992.77     49.33 o 
  12   5   3      245.62      283.52     32.43 o 
  13   5   3     1311.92     1284.40     59.68 o 
  14   5   3      105.83       58.50     28.33 o 
  15   5   3      559.90      757.77     68.35 o 
  16   5   3       11.36      -23.22     27.85 o 
  17   5   3      193.36      281.51     44.29 o 
 -13   6   3      133.78      156.86     56.41 o 
 -12   6   3       46.27       17.88     28.90 o 
 -11   6   3        9.21       27.67     26.02 o 
 -10   6   3     1098.71     1125.44     68.00 o 
  -9   6   3        8.74       24.15     14.46 o 
  -8   6   3     2108.70     2030.64     46.15 o 
  -7   6   3     2150.35     2225.00     46.62 o 
  -6   6   3     1209.16     1182.14     34.61 o 
  -5   6   3      374.94      364.49     17.51 o 
  -4   6   3     3972.46     4067.54     65.71 o 
  -3   6   3     1139.86     1154.89     27.01 o 
  -2   6   3       55.06       73.00      8.97 o 
  -1   6   3       27.32       15.75      6.78 o 
   0   6   3      613.68      514.28     23.16 o 
   1   6   3      328.50      355.74     15.07 o 
   2   6   3     5098.85     5602.32     70.47 o 
   3   6   3    10417.31    10362.98    179.48 o 
   4   6   3       97.45      112.02      8.36 o 
   5   6   3     4546.47     4849.26     70.88 o 
   6   6   3       25.71       33.84      7.63 o 
   7   6   3     3323.74     3082.87     50.87 o 
   8   6   3       85.45       95.14     11.99 o 
   9   6   3      426.62      384.20     30.78 o 
  10   6   3       22.21       64.69     10.26 o 
  11   6   3     8818.17     8740.37    150.03 o 
  12   6   3     1539.25     1477.19     44.01 o 
  13   6   3      778.65      865.94     51.53 o 
  14   6   3      827.06      822.97     50.35 o 
  15   6   3       22.86       19.72     35.83 o 
  16   6   3      631.57      721.70     54.84 o 
  17   6   3      194.34      209.71     40.42 o 
 -12   7   3     1527.78     1658.30     75.48 o 
 -11   7   3       21.65       -8.86     24.76 o 
 -10   7   3       59.81       54.89     19.69 o 
  -9   7   3       21.35       21.57     16.20 o 
  -8   7   3       30.13       65.95     15.81 o 
  -7   7   3     1193.07     1195.05     34.57 o 
  -6   7   3       12.83        8.78     12.14 o 
  -5   7   3     1122.82     1088.28     30.09 o 
  -4   7   3     1806.78     1842.75     38.68 o 
  -3   7   3      705.21      684.06     22.13 o 
  -2   7   3      496.46      504.70     22.75 o 
  -1   7   3    10255.72    10601.55    145.90 o 
   0   7   3     1608.55     1809.39     33.11 o 
   1   7   3        9.91        3.07      6.05 o 
   2   7   3     3231.00     3430.21     75.33 o 
   3   7   3     1018.01      910.81     20.92 o 
   4   7   3     1966.96     2004.06     35.56 o 
   5   7   3     7425.50     7377.85    103.74 o 
   6   7   3        7.89        3.20      7.38 o 
   7   7   3      143.57      151.09     11.68 o 
   8   7   3       60.16       86.59     10.68 o 
   9   7   3     3019.08     3006.88     53.42 o 
  10   7   3      218.95      192.35     19.57 o 
  11   7   3      286.11      288.94     33.79 o 
  12   7   3     1228.92     1181.88     39.97 o 
  13   7   3       18.15       18.77     21.98 o 
  14   7   3      553.01      578.16     44.21 o 
  15   7   3     1256.43     1370.59     68.13 o 
  16   7   3      879.99      920.20     59.81 o 
  17   7   3      102.92      109.09     38.33 o 
 -12   8   3       18.06       63.29     50.90 o 
 -11   8   3       90.56       69.92     46.40 o 
 -10   8   3      436.32      493.74     32.48 o 
  -9   8   3       87.95      116.45     19.48 o 
  -8   8   3       57.36       26.61     15.70 o 
  -7   8   3      498.18      526.82     24.93 o 
  -6   8   3        2.68       16.16     13.29 o 
  -5   8   3      105.80      136.87     15.33 o 
  -4   8   3     2148.33     2122.65     43.75 o 
  -3   8   3     6723.15     6495.32     97.61 o 
  -2   8   3      185.82      215.76     22.15 o 
  -1   8   3    12151.58    12937.54    175.76 o 
   0   8   3       17.84       29.75      8.21 o 
   1   8   3     8391.04     8805.53    122.53 o 
   2   8   3      122.23      126.37      9.67 o 
   3   8   3       81.14       33.09      7.53 o 
   4   8   3      198.31      186.99     13.25 o 
   5   8   3      887.20      891.58     22.80 o 
   6   8   3     1475.24     1410.37     30.49 o 
   7   8   3     5013.18     4804.23     74.51 o 
   8   8   3     1812.46     1807.49     37.59 o 
   9   8   3      455.66      425.88     19.19 o 
  10   8   3     1745.83     1725.69     38.65 o 
  11   8   3     1656.14     1596.83     37.65 o 
  12   8   3      141.40      153.63     19.44 o 
  13   8   3      877.25      938.88     51.59 o 
  14   8   3      823.36      800.76     50.94 o 
  15   8   3       39.16       36.05     50.15 o 
  16   8   3      237.61      264.10    105.75 o 
  17   8   3       43.20       36.91     84.67 o 
 -10   9   3      624.16      732.73     46.55 o 
  -9   9   3      317.31      354.75     30.11 o 
  -8   9   3      117.92      119.81     23.87 o 
  -7   9   3     1202.04     1199.56     36.85 o 
  -6   9   3       86.57       88.08     17.19 o 
  -5   9   3     2780.71     2678.10     53.83 o 
  -4   9   3     1819.68     1833.43     41.32 o 
  -3   9   3    10176.34    10249.48    146.34 o 
  -2   9   3      115.10      128.49     13.03 o 
  -1   9   3      244.56      201.35     13.37 o 
   0   9   3       56.77       56.76      9.85 o 
   1   9   3      292.83      285.25     13.74 o 
   2   9   3      264.30      317.58     14.18 o 
   3   9   3     4796.30     4926.95     74.91 o 
   4   9   3       21.91       22.26      8.41 o 
   5   9   3     2465.82     2297.30     42.47 o 
   6   9   3     1786.48     1794.94     37.06 o 
   7   9   3        0.24       -0.13      9.44 o 
   8   9   3     5754.71     5607.57     87.13 o 
   9   9   3      912.58      855.62     30.49 o 
  10   9   3       54.64       79.03     13.50 o 
  11   9   3       17.73        7.12     12.42 o 
  12   9   3     2889.52     2783.70     91.52 o 
  13   9   3       76.26       85.68     32.14 o 
  14   9   3      659.69      634.34     54.41 o 
  15   9   3      368.95      400.64     42.22 o 
  16   9   3      359.30      424.17     46.45 o 
  17   9   3      228.33      317.20     46.28 o 
 -10  10   3      149.32      151.96     43.90 o 
  -9  10   3      312.94      268.99     35.60 o 
  -8  10   3       15.83       15.47     25.24 o 
  -7  10   3      250.59      269.91     61.60 o 
  -6  10   3        0.57       -5.57     18.02 o 
  -5  10   3      659.64      712.52     33.86 o 
  -4  10   3        9.49       12.45     16.43 o 
  -3  10   3     7878.59     7823.52    139.56 o 
  -2  10   3       14.53       15.79     11.32 o 
  -1  10   3     4982.95     4945.33     79.24 o 
   0  10   3       27.52       33.87     10.16 o 
   1  10   3     1907.36     1828.19     38.13 o 
   2  10   3        5.91       13.24      9.28 o 
   3  10   3      771.13      778.86     22.71 o 
   4  10   3       67.59       31.51      9.50 o 
   5  10   3     2174.10     2145.49     41.73 o 
   6  10   3       12.86        1.96      9.73 o 
   7  10   3      930.14      946.63     27.36 o 
   8  10   3       20.49       22.55     11.58 o 
   9  10   3      316.93      315.07     18.76 o 
  10  10   3     1693.81     1700.99     41.22 o 
  11  10   3      129.24      142.60     16.48 o 
  12  10   3       95.37       99.05     19.52 o 
  13  10   3       92.49       87.56     28.02 o 
  14  10   3     1480.84     1568.69     69.80 o 
  15  10   3      178.35      180.55     36.36 o 
  16  10   3        2.37      -24.58     30.82 o 
  17  10   3      256.74      285.31     56.10 o 
  -9  11   3      136.14       93.61     32.81 o 
  -8  11   3        9.11      -10.61     27.02 o 
  -7  11   3      122.45      137.35     40.84 o 
  -6  11   3       34.27       14.09     26.72 o 
  -5  11   3        3.44       28.06     24.68 o 
  -4  11   3      111.41       85.72     20.64 o 
  -3  11   3     2019.00     1954.12     68.38 o 
  -2  11   3       27.94       17.66     23.76 o 
  -1  11   3     4764.43     4641.72    105.18 o 
   0  11   3      305.54      308.97     21.24 o 
   1  11   3       62.03       70.75     12.86 o 
   2  11   3      170.90      164.16     13.45 o 
   3  11   3     2085.81     2118.69     42.38 o 
   4  11   3       81.45       99.41     12.05 o 
   5  11   3      157.22      139.72     13.29 o 
   6  11   3     3245.21     3314.22     92.07 o 
   7  11   3      117.18      131.10     14.43 o 
   8  11   3      629.45      653.29     24.91 o 
   9  11   3     7404.49     7146.76    126.50 o 
  10  11   3     1536.99     1488.50     39.57 o 
  11  11   3       88.32      108.08     17.13 o 
  12  11   3     1602.30     1616.40     52.78 o 
  13  11   3        2.59       -8.59     23.88 o 
  14  11   3       50.50       53.93     28.26 o 
  15  11   3      207.51      269.04     72.79 o 
  16  11   3      667.28      808.86     66.48 o 
  -8  12   3      268.73      299.54     74.61 o 
  -7  12   3      148.83      159.16     44.59 o 
  -6  12   3      195.19      138.22     35.07 o 
  -5  12   3      306.94      305.22     37.84 o 
  -4  12   3      112.33      136.07     30.11 o 
  -3  12   3      866.87      914.59     74.73 o 
  -2  12   3      691.54      703.96     84.92 o 
  -1  12   3        9.88       14.38     22.79 o 
   0  12   3        4.79      -13.68     20.52 o 
   1  12   3      249.62      260.33     29.51 o 
   2  12   3      480.40      430.51     31.97 o 
   3  12   3       41.39       75.28     21.18 o 
   4  12   3      207.31      264.98     19.48 o 
   5  12   3      224.96      233.42     24.70 o 
   6  12   3     1125.39     1158.26     31.96 o 
   7  12   3      118.62      145.57     15.70 o 
   8  12   3      658.59      708.53     27.29 o 
   9  12   3      542.21      485.21     39.39 o 
  10  12   3       32.04       27.67     15.02 o 
  11  12   3      561.98      535.66     41.72 o 
  12  12   3     1205.82     1288.15     39.70 o 
  13  12   3        7.92        5.19     29.52 o 
  14  12   3      489.47      473.69     93.05 o 
  15  12   3      140.18      111.47     34.73 o 
  16  12   3       64.41      170.27     40.46 o 
  -7  13   3      314.45      322.51     44.07 o 
  -6  13   3       11.55       73.22     33.87 o 
  -5  13   3       47.22       48.37     43.53 o 
  -4  13   3       37.66       73.86     31.75 o 
  -3  13   3     3736.56     3341.06    101.27 o 
  -2  13   3      487.55      439.16     39.36 o 
  -1  13   3      797.44      809.23     46.85 o 
   0  13   3     1495.95     1553.25     74.98 o 
   1  13   3      572.33      501.96     38.59 o 
   2  13   3     1626.03     1551.98     60.35 o 
   3  13   3      437.05      423.97     34.74 o 
   4  13   3      153.84      135.84     25.86 o 
   5  13   3      341.16      386.73     31.99 o 
   6  13   3     2510.77     2561.56     93.49 o 
   7  13   3       78.77       80.32     18.16 o 
   8  13   3      150.55      153.82     17.79 o 
   9  13   3       55.45       25.35     15.93 o 
  10  13   3     1713.91     1764.11     46.14 o 
  11  13   3      648.40      597.14     30.87 o 
  12  13   3      233.85      243.93     34.70 o 
  13  13   3      236.01      242.07     36.31 o 
  14  13   3      714.05      654.24     49.31 o 
  15  13   3      100.85       95.94     71.35 o 
  -6  14   3      174.92      280.47     56.10 o 
  -5  14   3      286.39      342.37     45.41 o 
  -4  14   3       18.58       48.33     78.80 o 
  -3  14   3      597.78      546.49     47.09 o 
  -2  14   3      985.61     1067.67     58.10 o 
  -1  14   3      237.47      227.41     34.86 o 
   0  14   3      100.87       83.84     30.04 o 
   1  14   3      286.42      312.41     35.02 o 
   2  14   3     1294.59     1222.55     57.34 o 
   3  14   3     1128.42     1112.30     53.07 o 
   4  14   3      185.88      228.59     55.28 o 
   5  14   3        8.22       13.40     23.64 o 
   6  14   3      959.91      892.80     47.44 o 
   7  14   3      561.46      508.07     48.72 o 
   8  14   3      893.86     1029.14     50.93 o 
   9  14   3      106.90       89.46     42.46 o 
  10  14   3      384.01      372.99     37.33 o 
  11  14   3        3.51        7.73     20.72 o 
  12  14   3     1366.19     1335.12     43.87 o 
  13  14   3      187.26      217.75     35.41 o 
  14  14   3       42.20      -16.60     46.84 o 
  -4  15   3       16.95      -34.26     34.26 o 
  -3  15   3       84.28       64.53     35.86 o 
  -2  15   3     1371.41     1447.22     70.75 o 
  -1  15   3      556.80      499.26     55.34 o 
   0  15   3     1906.63     1832.64     78.48 o 
   1  15   3       37.60       15.52     28.65 o 
   2  15   3       74.26      128.48     31.75 o 
   3  15   3       13.43       12.48     24.86 o 
   4  15   3     1352.74     1277.10     59.47 o 
   5  15   3        0.25        8.08     26.20 o 
   6  15   3      502.93      515.11     41.14 o 
   7  15   3       38.11       74.77     36.96 o 
   8  15   3      374.25      367.19     36.55 o 
   9  15   3      396.09      391.99     38.39 o 
  10  15   3     1864.93     2033.52     75.26 o 
  11  15   3       62.81       88.45     32.39 o 
  12  15   3        9.95      -49.40     49.40 o 
  -2  16   3      110.55      114.99     46.71 o 
  -1  16   3      644.12      677.20     54.72 o 
   0  16   3        6.15        6.20     35.02 o 
   1  16   3        2.74      -29.64     29.64 o 
   2  16   3     1685.68     1799.93     76.09 o 
   3  16   3      126.34       49.19     30.86 o 
   4  16   3      343.80      288.24     36.87 o 
   5  16   3       10.27       -5.88     27.43 o 
   6  16   3      978.01      960.87    117.63 o 
   7  16   3      117.70      130.17     31.96 o 
   8  16   3       30.70       28.27     28.51 o 
   9  16   3      978.97     1062.89    191.80 o 
  10  16   3      525.02      641.31     47.99 o 
  11  16   3     1340.90     1424.51     69.56 o 
  12  16   3        4.83      -36.77     52.91 o 
   0  17   3      276.31      234.10     43.01 o 
   1  17   3      319.96      375.34     46.56 o 
   2  17   3      129.12      128.76     36.61 o 
   3  17   3      157.16      170.29     37.79 o 
   4  17   3     1629.74     1568.31     93.80 o 
   5  17   3        3.62        3.56     30.51 o 
   6  17   3       20.17       32.25     39.59 o 
   7  17   3        8.73        2.51     32.29 o 
   8  17   3      160.19      127.72     34.89 o 
   9  17   3       33.21        9.94     32.46 o 
  10  17   3      212.02      239.68     98.37 o 
  11  17   3      306.41      354.79     44.46 o 
   4  18   3       42.99       53.44     43.84 o 
   5  18   3        2.51      -27.50     32.66 o 
   6  18   3     1220.96     1208.67     67.07 o 
   7  18   3       84.66      128.42     38.09 o 
  -6 -16   4      108.30      155.05     40.55 o 
  -5 -16   4        5.78      -19.69     48.34 o 
  -4 -16   4      468.57      426.04     48.69 o 
  -3 -16   4       67.05       21.78     35.80 o 
  -2 -16   4       38.43      -11.91     36.12 o 
  -1 -16   4      572.95      639.76     56.48 o 
  -9 -15   4       27.48        4.68     34.24 o 
  -8 -15   4      163.44      207.76     42.23 o 
  -7 -15   4      207.14      222.21     34.69 o 
  -6 -15   4      391.64      393.17     35.02 o 
  -5 -15   4     1978.46     2120.44     66.60 o 
  -4 -15   4      895.42      893.14     44.03 o 
  -3 -15   4      221.22      112.54     26.40 o 
  -2 -15   4        2.16       28.23     70.79 o 
  -1 -15   4       61.15      107.58     36.40 o 
   0 -15   4       12.75      -17.09     34.04 o 
   1 -15   4      797.13      730.28     57.44 o 
   2 -15   4       15.98       49.94     35.72 o 
 -11 -14   4       95.87      159.00     39.78 o 
 -10 -14   4      442.71      451.57     48.28 o 
  -9 -14   4       31.79       52.98     34.12 o 
  -8 -14   4       31.31        9.87     32.52 o 
  -7 -14   4      749.63      743.28     40.52 o 
  -6 -14   4      229.92      267.41     40.21 o 
  -5 -14   4      853.67      808.15     41.16 o 
  -4 -14   4      207.37      161.28     26.28 o 
  -3 -14   4      977.80     1064.93     44.94 o 
  -2 -14   4       42.44       36.65     22.14 o 
  -1 -14   4      322.01      328.34     35.32 o 
   0 -14   4       74.77       71.04     24.65 o 
   1 -14   4      407.71      307.26     42.51 o 
   2 -14   4      364.95      415.14     50.34 o 
   3 -14   4       78.88       80.36     38.07 o 
   4 -14   4      449.32      401.16     49.28 o 
 -12 -13   4      365.57      392.63     44.30 o 
 -11 -13   4      322.53      331.17     81.99 o 
 -10 -13   4        6.81       -0.12     30.17 o 
  -9 -13   4      491.75      584.01     48.28 o 
  -8 -13   4      714.43      697.72     50.49 o 
  -7 -13   4      401.45      404.89     31.30 o 
  -6 -13   4       22.84      -19.38     19.38 o 
  -5 -13   4      716.52      727.11     37.05 o 
  -4 -13   4        2.15      -27.49     31.81 o 
  -3 -13   4       80.44       94.68     22.15 o 
  -2 -13   4      275.78      255.78     27.40 o 
  -1 -13   4      849.21      838.70     39.53 o 
   0 -13   4        0.79       -7.77     22.72 o 
   1 -13   4      517.42      566.20     46.90 o 
   2 -13   4       66.44       73.36     23.56 o 
   3 -13   4       25.34       35.76     23.30 o 
   4 -13   4        4.98       -2.16     23.47 o 
   5 -13   4      713.57      801.02     55.52 o 
   6 -13   4      271.81      350.57     46.90 o 
 -13 -12   4     1302.44     1367.09    109.31 o 
 -12 -12   4      206.96      188.29     36.70 o 
 -11 -12   4      471.38      372.11     42.26 o 
 -10 -12   4      166.64      204.68     35.95 o 
  -9 -12   4      428.87      534.10     44.93 o 
  -8 -12   4     1396.68     1466.66     67.35 o 
  -7 -12   4     1220.80     1269.64     46.31 o 
  -6 -12   4      160.22      151.04     26.70 o 
  -5 -12   4      638.67      693.65     35.33 o 
  -4 -12   4      180.94      173.47     22.53 o 
  -3 -12   4      607.03      579.34     32.46 o 
  -2 -12   4     1414.43     1344.79     46.74 o 
  -1 -12   4        0.65        8.23     17.76 o 
   0 -12   4        1.56       -5.43     18.28 o 
   1 -12   4     1076.06     1120.27     44.37 o 
   2 -12   4      468.66      459.32     32.94 o 
   3 -12   4      743.96      718.71     37.83 o 
   4 -12   4      797.67      774.51     54.93 o 
   5 -12   4      264.24      239.53     29.43 o 
   6 -12   4       77.82       75.79     26.47 o 
   7 -12   4       31.77       -0.14     25.09 o 
 -14 -11   4       10.14       31.14     39.77 o 
 -13 -11   4       10.26       27.88     55.47 o 
 -12 -11   4       48.74       16.62     28.70 o 
 -11 -11   4      576.03      701.79     47.43 o 
 -10 -11   4      311.26      277.12     36.52 o 
  -9 -11   4     3570.94     3430.00    102.07 o 
  -8 -11   4      360.10      401.41     38.06 o 
  -7 -11   4      187.00      219.59     23.72 o 
  -6 -11   4      203.33      225.54     23.65 o 
  -5 -11   4      908.76      867.11     37.12 o 
  -4 -11   4       35.71       32.47     23.09 o 
  -3 -11   4     1033.01      960.84     38.30 o 
  -2 -11   4     2149.14     1957.90     54.50 o 
  -1 -11   4      927.61      948.02     38.56 o 
   0 -11   4      337.90      367.97     32.49 o 
   1 -11   4      281.21      261.34     24.97 o 
   2 -11   4      855.87      876.89     38.78 o 
   3 -11   4       47.46       15.73     19.11 o 
   4 -11   4       28.01        9.46     20.60 o 
   5 -11   4      715.67      762.95     38.47 o 
   6 -11   4      220.82      282.30     29.16 o 
   7 -11   4      101.92       73.18     25.35 o 
   8 -11   4      496.97      597.59     51.22 o 
   9 -11   4       23.22       13.15     34.98 o 
 -14 -10   4       41.05       65.93     34.69 o 
 -13 -10   4      889.42      760.16     41.51 o 
 -12 -10   4       83.11      120.07     29.48 o 
 -11 -10   4      624.45      538.71     34.44 o 
 -10 -10   4      281.45      252.49     27.76 o 
  -9 -10   4     1329.52     1448.86     93.80 o 
  -8 -10   4      839.06      827.07     70.23 o 
  -7 -10   4      349.87      378.99     26.03 o 
  -6 -10   4       41.67       56.78     18.26 o 
  -5 -10   4       75.80       71.65     23.15 o 
  -4 -10   4      232.40      234.87     32.84 o 
  -3 -10   4       25.39       28.43     15.78 o 
  -2 -10   4     1397.40     1295.55     41.91 o 
  -1 -10   4      579.28      600.08     35.97 o 
   0 -10   4     1043.26     1090.75     38.89 o 
   1 -10   4      131.36      160.09     20.23 o 
   2 -10   4     2124.24     2124.71     56.20 o 
   3 -10   4        6.53       11.63     17.34 o 
   4 -10   4      349.16      289.24     25.89 o 
   5 -10   4        1.18       12.17     19.06 o 
   6 -10   4        0.01       12.50     20.01 o 
   7 -10   4        8.69      -19.81     19.81 o 
   8 -10   4     1520.33     1500.94     53.98 o 
   9 -10   4        4.55       -4.32     33.37 o 
  10 -10   4       41.27       37.38     38.46 o 
 -15  -9   4      504.27      457.32    123.20 o 
 -14  -9   4      315.77      296.74     59.97 o 
 -13  -9   4      451.43      499.72     38.57 o 
 -12  -9   4      167.34      163.90     37.60 o 
 -11  -9   4       15.68       35.10     19.19 o 
 -10  -9   4      220.89      196.03     24.00 o 
  -9  -9   4      565.94      563.50     39.79 o 
  -8  -9   4      120.32       88.29     19.91 o 
  -7  -9   4       83.58       77.75     14.56 o 
  -6  -9   4      898.91      944.70     62.85 o 
  -5  -9   4     2275.71     2239.47     55.40 o 
  -4  -9   4     2564.30     2486.14     58.56 o 
  -3  -9   4      157.41      146.73     17.92 o 
  -2  -9   4       36.37       43.63     15.28 o 
  -1  -9   4      339.88      250.19     20.80 o 
   0  -9   4     1220.05     1244.65     41.82 o 
   1  -9   4        9.52        1.89     17.45 o 
   2  -9   4     3183.34     3149.41     85.69 o 
   3  -9   4     3430.66     3416.92     74.11 o 
   4  -9   4     2114.73     1969.04     54.05 o 
   5  -9   4       66.02       62.92     33.55 o 
   6  -9   4      479.30      523.89     30.88 o 
   7  -9   4       93.48       66.65     21.64 o 
   8  -9   4       50.48       27.54     25.08 o 
   9  -9   4       18.21       22.84     36.08 o 
  10  -9   4     1154.23     1205.10     77.04 o 
  11  -9   4        6.84       -1.80     29.89 o 
 -15  -8   4     1156.43     1311.18     84.67 o 
 -14  -8   4      207.22      158.96     37.43 o 
 -13  -8   4      714.63      679.86     36.63 o 
 -12  -8   4      658.80      580.84     33.61 o 
 -11  -8   4      493.50      400.52     29.32 o 
 -10  -8   4      104.61       84.53     20.37 o 
  -9  -8   4     3132.51     3022.41     71.69 o 
  -8  -8   4      714.34      688.67     31.89 o 
  -7  -8   4      228.70      225.04     18.90 o 
  -6  -8   4      597.68      619.55     27.69 o 
  -5  -8   4     1643.97     1627.41     37.39 o 
  -4  -8   4     1331.58     1293.27     39.25 o 
  -3  -8   4      135.83      168.51     17.12 o 
  -2  -8   4     2231.13     2187.48     52.12 o 
  -1  -8   4      465.77      508.01     24.29 o 
   0  -8   4       49.55       48.49     13.85 o 
   1  -8   4       81.44       90.12     15.77 o 
   2  -8   4     3758.42     3544.89     72.95 o 
   3  -8   4        0.05       -5.36     17.18 o 
   4  -8   4       58.19       41.12     16.20 o 
   5  -8   4        8.28        8.39     23.26 o 
   6  -8   4     1044.32     1080.08     40.01 o 
   7  -8   4      284.53      224.02     23.57 o 
   8  -8   4     1642.47     1731.48     52.69 o 
   9  -8   4      350.15      393.06     39.49 o 
  10  -8   4        1.77       -2.60     32.48 o 
  11  -8   4       75.32       57.93     31.16 o 
  12  -8   4      929.34      917.02     56.06 o 
 -15  -7   4      340.79      401.80     47.27 o 
 -14  -7   4      588.83      498.44     45.95 o 
 -13  -7   4     1111.43     1065.37     55.39 o 
 -12  -7   4        1.94      -16.64     16.64 o 
 -11  -7   4      120.22      124.49     20.62 o 
 -10  -7   4      555.85      519.43     34.26 o 
  -9  -7   4     1190.07     1174.37     41.28 o 
  -8  -7   4       30.53       47.46     15.77 o 
  -7  -7   4     3807.37     3737.99     64.28 o 
  -6  -7   4     2924.39     2923.35     55.93 o 
  -5  -7   4      689.18      726.28     23.82 o 
  -4  -7   4     5736.72     5560.33     85.80 o 
  -3  -7   4     1048.71     1129.97     33.00 o 
  -2  -7   4       34.96       65.26     11.32 o 
  -1  -7   4       13.48       -9.04     11.18 o 
   0  -7   4     6887.28     7029.44    119.75 o 
   1  -7   4      122.32      176.04     16.57 o 
   2  -7   4        8.21        8.79     12.12 o 
   3  -7   4      693.13      677.98     28.03 o 
   4  -7   4     1506.13     1544.72     55.85 o 
   5  -7   4      406.96      410.14     29.12 o 
   6  -7   4      958.12      972.29     35.98 o 
   7  -7   4        2.03       -9.42     15.76 o 
   8  -7   4      165.34      154.85     20.92 o 
   9  -7   4       77.84       27.70     27.39 o 
  10  -7   4     1516.44     1653.41     96.87 o 
  11  -7   4        8.01       31.61     26.96 o 
  12  -7   4        0.16       30.71     33.39 o 
 -15  -6   4      352.38      326.53     57.35 o 
 -14  -6   4       21.95       55.19     29.49 o 
 -13  -6   4        0.30        7.33     16.89 o 
 -12  -6   4       17.53        8.65     16.69 o 
 -11  -6   4       17.53       -9.71     14.52 o 
 -10  -6   4        3.73        5.41     19.24 o 
  -9  -6   4     1780.26     1692.36     51.53 o 
  -8  -6   4     2467.08     2498.53     79.70 o 
  -7  -6   4      107.69      102.64     12.00 o 
  -6  -6   4     2246.65     2164.23     42.04 o 
  -5  -6   4     1778.93     1679.62     35.10 o 
  -4  -6   4     5132.65     5042.79     77.92 o 
  -3  -6   4      147.76      150.26     17.22 o 
  -2  -6   4      664.65      602.64     18.53 o 
  -1  -6   4       54.07       37.75     19.96 o 
   0  -6   4      303.97      371.84     19.15 o 
   1  -6   4     1986.18     2102.32     46.97 o 
   2  -6   4     4689.30     4374.14     80.84 o 
   3  -6   4        3.58       -5.30     10.90 o 
   4  -6   4       73.89       86.60     12.07 o 
   5  -6   4       45.12       38.67     11.15 o 
   6  -6   4      948.11      933.93     39.81 o 
   7  -6   4     1195.77     1208.26     33.64 o 
   8  -6   4     1125.57     1033.51     32.51 o 
   9  -6   4       59.47       54.46     26.05 o 
  10  -6   4        0.50        2.42     22.91 o 
  11  -6   4      282.35      318.94     44.46 o 
  12  -6   4     1953.66     2100.76     76.33 o 
  13  -6   4     1497.61     1554.45     83.49 o 
 -15  -5   4      114.58      133.39     36.20 o 
 -14  -5   4       64.46       42.33     29.39 o 
 -13  -5   4     1309.88     1209.57     44.95 o 
 -12  -5   4     1025.35     1039.83     40.91 o 
 -11  -5   4      918.91      672.35     32.65 o 
 -10  -5   4      578.05      647.17     30.42 o 
  -9  -5   4      136.09      108.33     28.81 o 
  -8  -5   4      773.41      819.10     35.44 o 
  -7  -5   4     2421.91     2342.82     43.20 o 
  -6  -5   4     1758.71     1644.70     37.17 o 
  -5  -5   4      365.32      361.68     20.97 o 
  -4  -5   4     1104.72     1066.31     25.46 o 
  -3  -5   4      231.13      221.50     15.05 o 
  -2  -5   4     2876.40     2792.90     46.41 o 
  -1  -5   4     1338.46     1406.75     34.88 o 
   0  -5   4     5379.78     5313.37     91.30 o 
   1  -5   4     2289.92     2342.74     87.35 o 
   2  -5   4     3152.29     3234.65     62.14 o 
   3  -5   4      351.51      355.15     15.40 o 
   4  -5   4     3882.02     3757.46     60.89 o 
   5  -5   4      187.33      178.06     16.05 o 
   6  -5   4       49.60       46.80     11.39 o 
   7  -5   4     3785.80     3909.43     67.23 o 
   8  -5   4      745.79      765.42     42.75 o 
   9  -5   4       35.34       75.72     18.03 o 
  10  -5   4     1502.00     1214.19     45.90 o 
  11  -5   4      167.41      125.17     22.64 o 
  12  -5   4      345.94      313.63     29.25 o 
  13  -5   4      177.91      226.68     47.40 o 
  14  -5   4       27.01       15.26     46.78 o 
 -15  -4   4       11.15        5.57     30.16 o 
 -14  -4   4      637.02      606.49     48.90 o 
 -13  -4   4      623.72      590.64     67.54 o 
 -12  -4   4     1828.65     1724.07     51.72 o 
 -11  -4   4        2.92        9.87     16.57 o 
 -10  -4   4      601.85      517.17     26.67 o 
  -9  -4   4      293.52      297.51     21.17 o 
  -8  -4   4     3439.10     3496.46     72.39 o 
  -7  -4   4     3949.89     4149.91     65.36 o 
  -6  -4   4       73.56       98.68     11.39 o 
  -5  -4   4       12.96       34.09     13.83 o 
  -4  -4   4     1836.65     1616.98     31.37 o 
  -3  -4   4       82.51      100.95     10.24 o 
  -2  -4   4      313.70      250.51     12.01 o 
  -1  -4   4      207.76      223.23     13.67 o 
   0  -4   4      316.02      269.92     16.80 o 
   1  -4   4     2828.81     3020.30     56.50 o 
   2  -4   4       30.58       49.49     14.88 o 
   3  -4   4      215.75      239.57     21.79 o 
   4  -4   4       18.78       15.26      8.02 o 
   5  -4   4       80.11       65.20     10.10 o 
   6  -4   4     4398.99     4565.60     72.49 o 
   7  -4   4      164.98      156.56     13.75 o 
   8  -4   4     1004.80     1085.81     35.55 o 
   9  -4   4      880.38      966.39     60.42 o 
  10  -4   4       10.58       22.81     22.71 o 
  11  -4   4      557.59      597.69     33.41 o 
  12  -4   4       24.38       50.57     20.51 o 
  13  -4   4     1106.96     1065.30     54.64 o 
  14  -4   4       49.05       50.98     32.46 o 
 -15  -3   4      767.36      779.95     66.66 o 
 -14  -3   4       36.39       56.81     29.43 o 
 -13  -3   4       55.04      104.80     29.37 o 
 -12  -3   4      218.14      238.35     28.31 o 
 -11  -3   4     1017.81      923.58     36.12 o 
 -10  -3   4      813.21      751.35     32.12 o 
  -9  -3   4      746.06      721.04     29.57 o 
  -8  -3   4     3095.10     3023.20     64.77 o 
  -7  -3   4      630.91      675.12     26.27 o 
  -6  -3   4     3958.81     3849.13     74.77 o 
  -5  -3   4      411.36      442.26     14.29 o 
  -4  -3   4      843.10      898.83     26.61 o 
  -3  -3   4     2281.85     2310.86     38.58 o 
  -2  -3   4     3028.40     2964.53     46.47 o 
  -1  -3   4      144.17      137.51      8.26 o 
   0  -3   4     2913.07     2839.50     52.31 o 
   1  -3   4     4476.31     4439.42     74.91 o 
   2  -3   4     5782.38     5904.16    117.07 o 
   3  -3   4     1211.49     1158.63     25.38 o 
   4  -3   4      615.48      743.76     19.89 o 
   5  -3   4      139.02      180.93     11.59 o 
   6  -3   4     1552.93     1771.47     40.94 o 
   7  -3   4     6040.73     6254.33     93.73 o 
   8  -3   4      528.91      543.30     20.50 o 
   9  -3   4       31.36       39.14     15.12 o 
  10  -3   4       40.73       20.81     16.08 o 
  11  -3   4      529.22      615.46     32.04 o 
  12  -3   4      240.75      219.35     25.17 o 
  13  -3   4      252.79      268.89     28.21 o 
  14  -3   4       44.84       -6.27     36.40 o 
  15  -3   4      331.02      375.70     45.76 o 
 -15  -2   4      174.95      197.20     56.41 o 
 -14  -2   4     2585.70     2388.22     88.69 o 
 -13  -2   4      979.24     1038.93    145.27 o 
 -12  -2   4     1194.23     1063.96     42.12 o 
 -11  -2   4      119.01      170.79     24.34 o 
 -10  -2   4       10.01        6.55     13.81 o 
  -9  -2   4      800.24      813.76     31.27 o 
  -8  -2   4     1756.36     1623.62     42.43 o 
  -7  -2   4      949.31      909.80     39.45 o 
  -6  -2   4       85.80       67.17     14.54 o 
  -5  -2   4      267.02      298.76     18.85 o 
  -4  -2   4     1645.78     1636.46     37.28 o 
  -3  -2   4     3099.15     3121.00     58.02 o 
  -2  -2   4     1398.60     1369.50     25.19 o 
  -1  -2   4     1320.88     1370.72     24.81 o 
   0  -2   4     2003.42     1956.45     38.10 o 
   1  -2   4    14228.16    15374.75    228.87 o 
   2  -2   4     1149.10     1304.46     28.82 o 
   3  -2   4     1476.65     1430.65     26.26 o 
   4  -2   4     4748.44     4891.41     71.04 o 
   5  -2   4      131.02      153.30     17.57 o 
   6  -2   4       53.33       33.29      7.93 o 
   7  -2   4     4631.87     4710.59    103.62 o 
   8  -2   4     1281.23     1336.77     30.89 o 
   9  -2   4     3727.44     3600.73     76.33 o 
  10  -2   4      504.18      445.22     25.90 o 
  11  -2   4      438.94      461.90     48.35 o 
  12  -2   4     2038.74     2043.61     57.93 o 
  13  -2   4     1931.95     1884.59    106.19 o 
  14  -2   4      522.29      473.41     43.78 o 
  15  -2   4      689.34      627.04     83.86 o 
 -15  -1   4        1.07      -12.40     30.36 o 
 -14  -1   4      398.16      346.88     55.22 o 
 -13  -1   4        0.48       14.37     32.89 o 
 -12  -1   4     3842.70     3707.29     83.60 o 
 -11  -1   4      190.41      202.39     20.60 o 
 -10  -1   4        3.59       -3.39     13.92 o 
  -9  -1   4      345.56      361.34     21.79 o 
  -8  -1   4     1035.55      920.21     31.53 o 
  -7  -1   4        0.57       -4.90      9.85 o 
  -6  -1   4        6.71       37.02     11.23 o 
  -5  -1   4     8734.41     9303.58    151.01 o 
  -4  -1   4     4876.23     4799.02     83.16 o 
  -3  -1   4     4856.21     5198.42     87.58 o 
  -2  -1   4      131.68      163.12     13.30 o 
  -1  -1   4     1267.15     1345.33     32.42 o 
   0  -1   4      734.00      749.29     16.07 o 
   1  -1   4      387.58      375.45     14.03 o 
   2  -1   4     1056.22     1203.87     19.55 o 
   3  -1   4      324.82      354.07     11.36 o 
   4  -1   4       46.58       72.95     10.14 o 
   5  -1   4     2429.12     2362.39     39.08 o 
   6  -1   4        3.96       -6.22      6.22 o 
   7  -1   4      166.58      234.38     11.54 o 
   8  -1   4      792.43      794.79     21.97 o 
   9  -1   4     5091.88     4932.92     77.17 o 
  10  -1   4      394.25      406.78     24.58 o 
  11  -1   4     1796.66     1815.22     50.82 o 
  12  -1   4     3141.98     3102.03     73.02 o 
  13  -1   4     1057.21     1110.79     43.40 o 
  14  -1   4      321.10      319.53     61.41 o 
  15  -1   4      934.49      996.15     61.45 o 
  16  -1   4      164.36      169.60     56.28 o 
 -15   0   4        0.89      -19.90     29.67 o 
 -14   0   4      625.31      743.33     64.10 o 
 -13   0   4      191.22      178.37     32.36 o 
 -12   0   4      369.55      397.50     27.21 o 
 -11   0   4      506.64      494.96     28.15 o 
 -10   0   4     4711.47     4811.38    129.57 o 
  -9   0   4      243.29      219.17     18.47 o 
  -8   0   4      276.94      274.78     22.93 o 
  -7   0   4      628.83      615.67     23.61 o 
  -6   0   4     1728.00     1558.81     43.11 o 
  -5   0   4     1439.35     1553.63     36.83 o 
  -4   0   4      875.53      889.66     25.16 o 
  -3   0   4     5032.60     5077.53     85.39 o 
  -2   0   4     3899.07     3966.98     67.47 o 
  -1   0   4    32776.12    33900.40    502.44 o 
   0   0   4   121262.59   123710.76   1575.22 o 
   1   0   4    35308.06    37866.83    479.29 o 
   2   0   4      135.48      154.34      8.27 o 
   3   0   4     3779.02     3796.38     63.48 o 
   4   0   4      485.77      487.01     32.78 o 
   5   0   4      564.83      565.86     19.48 o 
   6   0   4      527.65      536.16     14.83 o 
   7   0   4     8566.96     8564.57    118.72 o 
   8   0   4        5.46        4.15      9.93 o 
   9   0   4     1222.93     1141.99     38.15 o 
  10   0   4        6.06      -12.87     12.87 o 
  11   0   4     5862.78     5731.37    109.07 o 
  12   0   4      171.31      193.20     22.03 o 
  13   0   4      206.73      164.29     22.83 o 
  14   0   4        4.81       11.05     28.02 o 
  15   0   4        1.53       -9.88     26.58 o 
  16   0   4      799.95      855.12     57.80 o 
 -15   1   4      704.26      672.71     57.85 o 
 -14   1   4      983.71     1079.57    124.51 o 
 -13   1   4      362.71      360.39     39.72 o 
 -12   1   4     1721.85     1666.12     60.78 o 
 -11   1   4       36.19       57.70     16.55 o 
 -10   1   4     1230.72     1196.77     40.23 o 
  -9   1   4      388.97      406.12     47.76 o 
  -8   1   4    10055.66     9731.49    270.41 o 
  -7   1   4      509.82      549.34     17.61 o 
  -6   1   4       32.41       49.01      7.49 o 
  -5   1   4      254.96      210.01     14.77 o 
  -4   1   4     4278.92     4269.97     88.62 o 
  -3   1   4      266.54      282.59     19.06 o 
  -2   1   4        4.23        0.66      5.91 o 
  -1   1   4      337.09      331.89     12.71 o 
   0   1   4     1188.06     1205.84     23.25 o 
   1   1   4    10486.55    10951.71    141.82 o 
   2   1   4      437.18      460.37     13.48 o 
   3   1   4      475.00      478.77     36.06 o 
   4   1   4      598.59      669.59     19.14 o 
   5   1   4     3510.74     3439.49     73.85 o 
   6   1   4       87.81       63.69     13.89 o 
   7   1   4       23.81       23.88      9.35 o 
   8   1   4        6.66        9.56      6.37 o 
   9   1   4     4377.05     4419.47     68.63 o 
  10   1   4     1358.25     1336.52     39.12 o 
  11   1   4    11982.28    11803.39    200.37 o 
  12   1   4     5006.31     4799.44     96.56 o 
  13   1   4      416.10      422.22     28.62 o 
  14   1   4      423.20      399.97     38.49 o 
  15   1   4      615.28      665.87     63.54 o 
  16   1   4      820.84      941.57     57.95 o 
  17   1   4       88.38      124.88     36.79 o 
 -14   2   4      285.71      389.76     43.29 o 
 -13   2   4      237.40      218.29     82.30 o 
 -12   2   4      579.37      548.62     44.28 o 
 -11   2   4       21.08       22.62     25.30 o 
 -10   2   4      197.40      217.19     21.03 o 
  -9   2   4     1509.84     1492.13     47.61 o 
  -8   2   4     2228.36     2165.66     51.81 o 
  -7   2   4     2320.09     2456.40     54.56 o 
  -6   2   4      206.79      129.54     17.52 o 
  -5   2   4      280.85      291.92     12.50 o 
  -4   2   4      238.38      274.95     11.35 o 
  -3   2   4      699.56      634.33     16.08 o 
  -2   2   4     1112.12     1155.54     21.48 o 
  -1   2   4     2911.72     3040.26     44.16 o 
   0   2   4     1084.73     1118.58     23.00 o 
   1   2   4      846.54      879.97     18.80 o 
   2   2   4    13807.80    13752.55    200.92 o 
   3   2   4     8271.82     8209.79    126.41 o 
   4   2   4     4252.86     4545.72    129.29 o 
   5   2   4     2256.63     2184.13     42.39 o 
   6   2   4      116.49      117.70     10.50 o 
   7   2   4     7762.30     7666.01    126.46 o 
   8   2   4      138.31      154.17     25.86 o 
   9   2   4        4.83       13.76      6.83 o 
  10   2   4      110.64       88.05     15.16 o 
  11   2   4     8187.55     8253.92    144.35 o 
  12   2   4        5.34       12.58     15.38 o 
  13   2   4      135.59      165.06     30.98 o 
  14   2   4     3549.02     3680.64    134.14 o 
  15   2   4      341.41      354.77     43.78 o 
  16   2   4      297.55      271.77     40.45 o 
  17   2   4      142.29      178.84     39.70 o 
 -14   3   4      782.04      908.22     57.90 o 
 -13   3   4      222.54      281.07     48.22 o 
 -12   3   4      163.92      120.74     29.98 o 
 -11   3   4      933.33      909.33     50.93 o 
 -10   3   4      283.09      283.81     23.20 o 
  -9   3   4      196.43      204.94     19.18 o 
  -8   3   4        5.25        2.68     14.71 o 
  -7   3   4     1219.53     1247.75     29.86 o 
  -6   3   4     3377.65     3605.91     58.99 o 
  -5   3   4       51.04       29.82      8.36 o 
  -4   3   4     2306.08     2708.84     44.70 o 
  -3   3   4      473.76      588.06     16.44 o 
  -2   3   4      551.78      514.66     14.06 o 
  -1   3   4     3363.58     3315.56     48.24 o 
   0   3   4       44.09       65.63      7.15 o 
   1   3   4     3035.42     3017.72     75.84 o 
   2   3   4        2.18       -4.63      4.63 o 
   3   3   4     1219.07     1153.59     19.87 o 
   4   3   4      146.81      156.69      9.51 o 
   5   3   4      963.84      952.25     23.56 o 
   6   3   4      202.13      188.26     12.07 o 
   7   3   4      122.64      178.33     24.12 o 
   8   3   4      630.42      603.98     16.24 o 
   9   3   4     3545.58     3542.18     56.37 o 
  10   3   4      571.06      565.03     24.96 o 
  11   3   4       60.55       64.92     13.28 o 
  12   3   4     2740.48     2639.78     61.72 o 
  13   3   4      391.87      426.20     31.64 o 
  14   3   4      112.70       74.76     27.90 o 
  15   3   4       49.65       26.91     27.62 o 
  16   3   4     1365.21     1440.33     71.35 o 
  17   3   4       19.61       19.01     32.46 o 
 -14   4   4      294.41      313.42     42.49 o 
 -13   4   4      119.79      170.44     35.06 o 
 -12   4   4      215.54      223.12     80.73 o 
 -11   4   4       13.06        1.95     20.88 o 
 -10   4   4       90.10       76.25     18.37 o 
  -9   4   4     1945.38     2046.41     53.43 o 
  -8   4   4     2762.96     2654.76     50.85 o 
  -7   4   4      799.01      797.00     24.74 o 
  -6   4   4       50.16       55.55     13.95 o 
  -5   4   4     1170.11     1131.80     30.73 o 
  -4   4   4      519.46      511.22     15.28 o 
  -3   4   4     1793.81     1730.21     32.17 o 
  -2   4   4       86.50       81.98      7.52 o 
  -1   4   4      320.74      349.83     11.50 o 
   0   4   4       62.63       49.94      7.62 o 
   1   4   4     4782.20     4504.63     74.16 o 
   2   4   4      890.44      863.29     20.90 o 
   3   4   4     2066.25     2057.99     31.86 o 
   4   4   4     4012.94     3967.75     56.50 o 
   5   4   4    10297.31    10314.94    264.10 o 
   6   4   4     1964.71     2134.68     35.90 o 
   7   4   4       77.42      158.56      8.27 o 
   8   4   4     5310.96     5284.18     77.37 o 
   9   4   4      165.96      199.19     18.90 o 
  10   4   4     2360.68     2151.45     53.85 o 
  11   4   4     1205.93     1189.08     37.27 o 
  12   4   4        3.62        0.74     17.63 o 
  13   4   4        9.23       24.40     15.34 o 
  14   4   4      179.71      195.53     41.34 o 
  15   4   4       17.25      -30.14     30.14 o 
  16   4   4       65.90       36.13     30.07 o 
  17   4   4      317.87      387.33     47.65 o 
 -13   5   4      113.04       87.62     32.18 o 
 -12   5   4       25.84       21.85     28.29 o 
 -11   5   4     1561.67     1455.18     58.77 o 
 -10   5   4       44.07       58.37     18.31 o 
  -9   5   4        6.12       15.96     15.16 o 
  -8   5   4        0.88       -4.27     14.97 o 
  -7   5   4     2536.22     2652.72     50.84 o 
  -6   5   4      750.92      789.18     25.58 o 
  -5   5   4     2100.08     2085.08     40.92 o 
  -4   5   4       57.24       77.67     10.38 o 
  -3   5   4       92.66       77.69     11.09 o 
  -2   5   4      498.88      559.36     16.82 o 
  -1   5   4      735.82      640.78     20.61 o 
   0   5   4     4885.77     5242.11     87.55 o 
   1   5   4    28940.10    29992.13    444.68 o 
   2   5   4       18.72       26.80      7.01 o 
   3   5   4       94.03       62.80      5.98 o 
   4   5   4      418.75      387.28     12.39 o 
   5   5   4     1309.98     1341.95     25.11 o 
   6   5   4     3291.27     3145.16     49.13 o 
   7   5   4      172.72      140.05      9.94 o 
   8   5   4     1913.60     2017.26     36.96 o 
   9   5   4     1994.15     1983.73     37.38 o 
  10   5   4     3926.81     3912.58     63.27 o 
  11   5   4      675.58      662.25     28.10 o 
  12   5   4       16.01       14.44     13.76 o 
  13   5   4     1479.93     1495.86     49.94 o 
  14   5   4      472.12      562.15     71.29 o 
  15   5   4       18.95       30.94     30.21 o 
  16   5   4     1926.59     1983.05     84.03 o 
  17   5   4       81.74       73.06     62.35 o 
 -13   6   4       33.67       14.27     29.04 o 
 -12   6   4      197.60      175.79     34.39 o 
 -11   6   4      206.96      181.52     23.19 o 
 -10   6   4      121.95      122.95     21.31 o 
  -9   6   4      713.15      794.10     39.65 o 
  -8   6   4      611.38      577.53     24.02 o 
  -7   6   4      638.83      676.70     25.90 o 
  -6   6   4      309.82      314.95     18.14 o 
  -5   6   4     1721.71     1731.25     37.59 o 
  -4   6   4       57.66       65.98     10.71 o 
  -3   6   4     4484.40     4520.88     70.13 o 
  -2   6   4      182.84      187.55     11.43 o 
  -1   6   4       34.28       14.56      6.88 o 
   0   6   4     6634.05     7253.64    100.22 o 
   1   6   4     3801.16     3579.64    106.55 o 
   2   6   4     7252.11     7488.51    120.05 o 
   3   6   4      417.60      463.41     13.54 o 
   4   6   4      771.43      675.59     17.05 o 
   5   6   4     1314.39     1271.16     25.91 o 
   6   6   4      525.87      463.27     15.85 o 
   7   6   4      138.22      120.05      9.86 o 
   8   6   4     4458.78     4449.56     69.22 o 
   9   6   4      237.08      247.87     13.59 o 
  10   6   4      916.52      857.66     23.88 o 
  11   6   4     2496.13     2514.30     58.01 o 
  12   6   4     1475.79     1495.34     90.62 o 
  13   6   4        0.03       37.43     15.57 o 
  14   6   4      662.99      651.35     50.09 o 
  15   6   4      204.96      246.80     37.11 o 
  16   6   4      514.11      528.07     47.12 o 
  17   6   4       43.53       60.47     31.94 o 
 -12   7   4       11.59       71.04     50.03 o 
 -11   7   4      186.71      149.38     24.49 o 
 -10   7   4       19.08       18.93     19.21 o 
  -9   7   4      969.23      969.36     38.82 o 
  -8   7   4        5.37       -1.00     14.85 o 
  -7   7   4      952.80      963.85     31.70 o 
  -6   7   4      520.38      551.83     34.07 o 
  -5   7   4      457.02      436.37     21.57 o 
  -4   7   4      686.97      682.61     23.15 o 
  -3   7   4     7311.64     7370.70    107.31 o 
  -2   7   4     1174.42     1127.10     26.69 o 
  -1   7   4    10601.51    10970.21    155.29 o 
   0   7   4     1196.68     1126.92     41.00 o 
   1   7   4     8208.01     8865.44    121.04 o 
   2   7   4       76.69       81.42      9.78 o 
   3   7   4    11999.83    12375.73    164.88 o 
   4   7   4    13460.87    14604.34    193.15 o 
   5   7   4        0.03        2.64      6.58 o 
   6   7   4     2668.17     2669.99     46.38 o 
   7   7   4      491.82      506.22     17.59 o 
   8   7   4     2140.88     2096.41     40.02 o 
   9   7   4      761.81      734.88     23.35 o 
  10   7   4     3126.56     3108.05     54.75 o 
  11   7   4      465.53      460.44     28.16 o 
  12   7   4      610.97      590.16     51.10 o 
  13   7   4     2689.93     2627.55     74.76 o 
  14   7   4      230.99      264.66     33.19 o 
  15   7   4      284.29      319.62     38.66 o 
  16   7   4      374.93      368.11     59.47 o 
  17   7   4        1.15      -11.25     31.18 o 
 -11   8   4     1140.97     1357.54    104.06 o 
 -10   8   4       92.87       42.04     25.37 o 
  -9   8   4     1369.21     1345.83     55.29 o 
  -8   8   4      317.99      346.99     23.13 o 
  -7   8   4        1.82        0.20     14.23 o 
  -6   8   4      287.75      276.40     19.21 o 
  -5   8   4     3466.10     3284.75     60.11 o 
  -4   8   4     1011.79     1000.07     29.03 o 
  -3   8   4      663.03      717.25     35.06 o 
  -2   8   4     4816.44     4780.95     74.57 o 
  -1   8   4     6390.52     6299.66     92.38 o 
   0   8   4        3.13        8.17      7.19 o 
   1   8   4      248.87      246.44     16.63 o 
   2   8   4      298.60      236.48     10.39 o 
   3   8   4      159.32      235.04     12.01 o 
   4   8   4    11198.87    11895.80    173.99 o 
   5   8   4      674.87      646.65     33.07 o 
   6   8   4     5858.80     5798.81    100.25 o 
   7   8   4      120.85      132.79     11.50 o 
   8   8   4     1335.30     1217.75     29.37 o 
   9   8   4       35.79       40.68     10.80 o 
  10   8   4     4367.80     4240.56     70.75 o 
  11   8   4      544.66      569.88     27.38 o 
  12   8   4     2895.70     2907.93     67.29 o 
  13   8   4     1161.33     1152.06     61.70 o 
  14   8   4       48.83       30.33     33.39 o 
  15   8   4     1340.03     1440.61     88.68 o 
  16   8   4      707.99      786.84     56.24 o 
  17   8   4      109.89      122.18     53.72 o 
 -11   9   4      448.80      458.52     71.79 o 
 -10   9   4       10.28      -25.23     25.23 o 
  -9   9   4      245.66      199.76     36.40 o 
  -8   9   4       29.11       32.55     18.44 o 
  -7   9   4       23.72       16.78     18.59 o 
  -6   9   4      453.55      426.34     27.78 o 
  -5   9   4      758.54      790.01     28.61 o 
  -4   9   4      300.42      273.77     18.08 o 
  -3   9   4     1002.53     1030.39     28.94 o 
  -2   9   4     1818.78     1889.36     39.29 o 
  -1   9   4      170.93      187.93     13.34 o 
   0   9   4      212.19      188.06     12.63 o 
   1   9   4      389.79      468.43     26.00 o 
   2   9   4      168.22      185.67     12.01 o 
   3   9   4      166.21      174.41     11.26 o 
   4   9   4     2045.72     1879.39     35.98 o 
   5   9   4       80.77      110.50     25.33 o 
   6   9   4     2478.32     2566.96     46.13 o 
   7   9   4      176.10      190.24     13.22 o 
   8   9   4      776.40      771.84     24.09 o 
   9   9   4       15.20        5.56     10.68 o 
  10   9   4      192.53      198.76     16.27 o 
  11   9   4     1587.03     1553.72     37.89 o 
  12   9   4       17.33      -12.89     14.89 o 
  13   9   4     2192.19     2035.62     58.95 o 
  14   9   4     2398.76     2305.61    204.74 o 
  15   9   4       50.13       55.78     29.89 o 
  16   9   4      200.74      186.18     37.98 o 
  17   9   4      350.12      379.45     47.61 o 
 -10  10   4       47.65       25.51     35.52 o 
  -9  10   4      444.50      480.03     53.41 o 
  -8  10   4      123.47      154.22     45.87 o 
  -7  10   4      181.75      176.94     24.33 o 
  -6  10   4      302.34      267.53     25.26 o 
  -5  10   4      216.27      210.00     23.23 o 
  -4  10   4       29.09       23.13     17.03 o 
  -3  10   4      982.34      937.77     40.68 o 
  -2  10   4       54.43       66.72     24.66 o 
  -1  10   4     4750.50     4824.59     92.19 o 
   0  10   4       32.47        9.89      9.49 o 
   1  10   4       78.71       77.93     12.09 o 
   2  10   4      612.21      611.74     20.29 o 
   3  10   4      110.26      124.29     13.11 o 
   4  10   4     1000.68     1077.08     26.75 o 
   5  10   4       13.03       19.17      9.15 o 
   6  10   4     2512.69     2448.16     45.96 o 
   7  10   4     1099.97     1025.63     28.12 o 
   8  10   4     5058.72     4894.48     78.98 o 
   9  10   4      896.24      882.22     28.23 o 
  10  10   4      142.25      126.51     15.81 o 
  11  10   4        0.11      -12.19     12.19 o 
  12  10   4     1396.95     1518.43     47.07 o 
  13  10   4      711.98      783.38     35.59 o 
  14  10   4      238.03      229.43     33.95 o 
  15  10   4      262.46      279.65     39.10 o 
  16  10   4      244.77      220.58     39.94 o 
  17  10   4       69.69       78.26     36.88 o 
  -9  11   4      240.76      311.68     51.91 o 
  -8  11   4     1382.87     1594.02     69.47 o 
  -7  11   4      456.29      517.65     42.20 o 
  -6  11   4      422.01      478.98     39.34 o 
  -5  11   4      439.54      441.75     44.46 o 
  -4  11   4      122.14       91.80     20.65 o 
  -3  11   4       57.91       47.70     18.22 o 
  -2  11   4     1970.88     1984.84     52.67 o 
  -1  11   4      331.12      324.97     20.08 o 
   0  11   4      432.10      405.67     23.90 o 
   1  11   4       56.45       59.66     14.89 o 
   2  11   4      793.51      831.91     31.50 o 
   3  11   4       19.94        4.81      9.71 o 
   4  11   4     2435.27     2402.42     45.53 o 
   5  11   4       22.93        5.46      9.51 o 
   6  11   4      490.42      490.00     25.92 o 
   7  11   4     5606.32     5581.46     87.85 o 
   8  11   4      236.68      256.44     17.23 o 
   9  11   4      440.38      445.38     22.87 o 
  10  11   4        7.70       -1.29     15.16 o 
  11  11   4       12.99       19.51     14.36 o 
  12  11   4      186.84      170.32     21.49 o 
  13  11   4      100.89       76.38     45.09 o 
  14  11   4      229.70      240.97     35.24 o 
  15  11   4      712.08      748.76     52.45 o 
  16  11   4       13.65       55.42     32.52 o 
  -8  12   4      149.43       76.87     57.53 o 
  -7  12   4      149.22      125.87     47.28 o 
  -6  12   4       90.75       64.71     62.35 o 
  -5  12   4       33.53       29.60     26.58 o 
  -4  12   4      846.87      914.27     40.86 o 
  -3  12   4        2.29        9.24     25.34 o 
  -2  12   4      155.70      185.50     31.58 o 
  -1  12   4       45.55       19.68     22.78 o 
   0  12   4     1145.84     1053.64     50.18 o 
   1  12   4       19.23       26.54     15.84 o 
   2  12   4      808.61      729.26     31.33 o 
   3  12   4      429.99      556.34     27.67 o 
   4  12   4     1392.33     1400.30     42.48 o 
   5  12   4      355.33      334.43     22.86 o 
   6  12   4     1114.84     1046.39     30.13 o 
   7  12   4      739.44      737.84     26.58 o 
   8  12   4       12.75        4.02     12.36 o 
   9  12   4       12.11        1.82     13.15 o 
  10  12   4        4.45        1.70     14.43 o 
  11  12   4      121.49       99.72     17.45 o 
  12  12   4      202.15      209.67     23.47 o 
  13  12   4      968.51      982.72     53.63 o 
  14  12   4        5.30      -10.55     25.98 o 
  15  12   4       60.68       51.93     32.01 o 
  16  12   4        4.75       15.14     33.27 o 
  -7  13   4       40.21       78.42     35.65 o 
  -6  13   4       33.42       19.27     31.68 o 
  -5  13   4       31.75      -23.73     67.16 o 
  -4  13   4       52.93        0.50     31.64 o 
  -3  13   4      148.86      134.96     32.07 o 
  -2  13   4      104.93       52.87     26.99 o 
  -1  13   4        1.27       47.34     26.60 o 
   0  13   4       25.07        8.95     22.73 o 
   1  13   4      124.71       94.16     24.68 o 
   2  13   4     1277.93     1321.58     55.93 o 
   3  13   4       25.49       27.70     29.70 o 
   4  13   4       95.68      127.55     25.27 o 
   5  13   4     2162.56     2268.93     86.22 o 
   6  13   4      440.77      417.94     37.25 o 
   7  13   4      956.66      876.83     35.98 o 
   8  13   4     2000.52     1998.63     54.48 o 
   9  13   4      987.79      982.17     46.88 o 
  10  13   4       16.01       26.18     15.93 o 
  11  13   4     1217.29     1155.44     38.60 o 
  12  13   4      126.22      126.98     22.95 o 
  13  13   4      101.03      109.82     30.47 o 
  14  13   4        2.65       44.19     31.01 o 
  15  13   4     1096.16     1099.63     76.48 o 
  -6  14   4     1353.47     1487.90     77.48 o 
  -5  14   4      369.32      356.57     45.22 o 
  -4  14   4     1407.02     1395.19     68.93 o 
  -3  14   4       99.44       96.94     34.17 o 
  -2  14   4       24.91      -16.49     26.20 o 
  -1  14   4        6.42       44.95     26.84 o 
   0  14   4     2899.79     2958.44     92.89 o 
   1  14   4      325.96      332.79     35.12 o 
   2  14   4      838.27      716.66     43.76 o 
   3  14   4      184.64      215.12     31.12 o 
   4  14   4      857.21      894.74     47.49 o 
   5  14   4      108.40       87.35     25.48 o 
   6  14   4      478.73      480.38     69.73 o 
   7  14   4     2330.98     2255.35     73.96 o 
   8  14   4        0.59       -1.76     21.80 o 
   9  14   4        9.20       16.27     19.95 o 
  10  14   4       40.75       46.57     21.18 o 
  11  14   4      799.41      845.85     40.73 o 
  12  14   4       32.99       12.14     31.32 o 
  13  14   4      681.24      753.67     50.66 o 
  14  14   4       99.92      176.57     35.01 o 
  15  14   4      130.75      156.99     37.00 o 
  -4  15   4     1103.49     1048.10     63.30 o 
  -3  15   4        1.77      -23.09     31.16 o 
  -2  15   4       79.39      116.14     35.00 o 
  -1  15   4       15.49       57.84     31.89 o 
   0  15   4        2.17       37.49     30.36 o 
   1  15   4      553.04      585.82     45.25 o 
   2  15   4      969.50      962.12     53.63 o 
   3  15   4       29.33        9.81     25.70 o 
   4  15   4       36.28       49.62     27.41 o 
   5  15   4     1424.86     1349.34     60.43 o 
   6  15   4      140.07      144.65     29.35 o 
   7  15   4       17.05       35.74     26.16 o 
   8  15   4      699.09      712.79     45.66 o 
   9  15   4      513.52      512.85     40.15 o 
  10  15   4       18.33       39.10     52.22 o 
  11  15   4      258.44      277.13     36.57 o 
  12  15   4        1.97       -5.39     48.84 o 
  -2  16   4        3.24      -25.52     32.46 o 
  -1  16   4       90.43       71.50     44.65 o 
   0  16   4      111.15      117.92     36.42 o 
   1  16   4      120.63      114.37     35.24 o 
   2  16   4       40.69       41.40     31.69 o 
   3  16   4      539.82      631.48     47.66 o 
   4  16   4      160.51      227.83     35.88 o 
   5  16   4     1018.12     1116.13     58.15 o 
   6  16   4        5.41       -5.13     26.58 o 
   7  16   4     2041.11     2141.51     78.45 o 
   8  16   4      277.42      255.77     36.11 o 
   9  16   4      124.39       33.80     48.09 o 
  10  16   4      323.51      380.34     64.79 o 
  11  16   4     1240.02     1286.70     71.17 o 
  12  16   4      453.79      400.31     43.74 o 
   0  17   4      538.70      440.72     49.61 o 
   1  17   4       16.92       -8.45     31.32 o 
   2  17   4        5.75       15.28     32.75 o 
   3  17   4       25.40       52.79     33.47 o 
   4  17   4      270.28      268.09     39.93 o 
   5  17   4      675.43      737.54     52.21 o 
   6  17   4        4.27       -2.02     50.78 o 
   7  17   4       39.44       13.56     30.16 o 
   8  17   4      349.97      415.97     43.98 o 
   9  17   4      146.71      152.77     38.52 o 
  10  17   4       34.17        8.18     32.06 o 
  11  17   4      814.56      944.17     59.11 o 
   3  18   4      320.61      276.99     61.04 o 
   4  18   4       24.48       64.14     35.99 o 
   5  18   4       41.85       29.06     52.09 o 
   6  18   4       14.52       12.58     33.40 o 
   7  18   4      262.05      276.54     77.23 o 
   8  18   4      173.44      191.61     39.37 o 
  -8 -15   5       15.74       20.90     36.01 o 
  -7 -15   5     1309.87     1399.53    203.62 o 
  -6 -15   5      133.18      121.73     29.26 o 
  -5 -15   5       17.90       14.12     24.49 o 
  -4 -15   5       24.30       44.86     25.35 o 
  -3 -15   5      512.58      596.89     58.62 o 
  -2 -15   5       84.65       84.27     26.00 o 
  -1 -15   5      173.62      158.52     40.57 o 
   0 -15   5      155.86      119.09     38.83 o 
   1 -15   5       63.48       84.20     38.48 o 
 -10 -14   5        2.28       23.92     34.32 o 
  -9 -14   5      313.61      370.87     46.16 o 
  -8 -14   5      159.32      182.99     46.96 o 
  -7 -14   5        4.47        6.11     53.66 o 
  -6 -14   5        2.70        4.87     22.60 o 
  -5 -14   5      935.14      954.27     49.81 o 
  -4 -14   5        1.86      -20.30     38.22 o 
  -3 -14   5       32.71        5.43     23.33 o 
  -2 -14   5     1154.91     1176.66     53.95 o 
  -1 -14   5      234.65      271.84     30.57 o 
   0 -14   5        0.91      -20.91     20.91 o 
   1 -14   5       13.90       -3.21     22.69 o 
   2 -14   5      389.43      416.05     46.59 o 
   3 -14   5       20.83       20.28     35.81 o 
   4 -14   5       12.43      -22.61     39.71 o 
 -11 -13   5      139.02      157.05     39.42 o 
 -10 -13   5      316.53      253.59     42.38 o 
  -9 -13   5      713.88      748.55     53.75 o 
  -8 -13   5      255.38      235.54     89.43 o 
  -7 -13   5     1323.02     1308.19     74.92 o 
  -6 -13   5      448.61      494.27     34.86 o 
  -5 -13   5      414.30      452.95     33.34 o 
  -4 -13   5      510.13      507.55     49.08 o 
  -3 -13   5      142.22      144.82     24.99 o 
  -2 -13   5      262.81      243.22     34.60 o 
  -1 -13   5        5.93       16.50     20.70 o 
   0 -13   5     1143.06     1185.97     48.13 o 
   1 -13   5        7.84        3.03     40.51 o 
   2 -13   5       15.15       -9.92     22.46 o 
   3 -13   5      287.85      247.27     30.98 o 
   4 -13   5     1848.43     1926.15     69.73 o 
   5 -13   5       80.43       78.89     28.40 o 
   6 -13   5      437.80      422.59     71.60 o 
 -12 -12   5      136.25      125.37     37.08 o 
 -11 -12   5      297.20      355.94     42.91 o 
 -10 -12   5        4.15       28.25     30.08 o 
  -9 -12   5     1302.85     1473.22     69.52 o 
  -8 -12   5      384.38      412.22     42.08 o 
  -7 -12   5        1.59       21.95     28.40 o 
  -6 -12   5        0.14       -2.94     20.18 o 
  -5 -12   5      886.27      902.14     40.48 o 
  -4 -12   5        6.50       12.33     20.05 o 
  -3 -12   5      877.38      850.27     38.75 o 
  -2 -12   5      222.57      222.31     26.31 o 
  -1 -12   5      148.01      181.79     24.21 o 
   0 -12   5      786.60      787.41     45.45 o 
   1 -12   5       93.53      103.31     71.08 o 
   2 -12   5      112.11      123.78     28.64 o 
   3 -12   5      886.97      896.42     50.67 o 
   4 -12   5      409.87      376.47     54.10 o 
   5 -12   5       84.21       79.63     30.58 o 
   6 -12   5      353.44      424.75     43.78 o 
   7 -12   5       16.33       -4.24     24.52 o 
 -13 -11   5      179.95      158.11     34.85 o 
 -12 -11   5      206.87      226.25     51.34 o 
 -11 -11   5      228.95      211.71     35.87 o 
 -10 -11   5      975.16      926.14     77.73 o 
  -9 -11   5     1654.38     1703.95     72.02 o 
  -8 -11   5      671.66      768.22     49.37 o 
  -7 -11   5       66.72       82.80     29.09 o 
  -6 -11   5       31.52       15.94     18.66 o 
  -5 -11   5     1334.70     1298.77     45.94 o 
  -4 -11   5      318.68      364.16     28.31 o 
  -3 -11   5       16.34       28.43     26.16 o 
  -2 -11   5     1043.83     1020.68     47.48 o 
  -1 -11   5      126.60      116.89     20.75 o 
   0 -11   5     1303.23     1248.95     44.43 o 
   1 -11   5       93.49       90.37     21.72 o 
   2 -11   5       72.73      101.44     27.12 o 
   3 -11   5      215.88      264.71     27.14 o 
   4 -11   5       17.90       31.45     21.51 o 
   5 -11   5      258.48      262.51     31.25 o 
   6 -11   5      579.47      571.64     72.68 o 
   7 -11   5      827.18      912.91     63.38 o 
   8 -11   5     1011.06     1017.80     65.35 o 
 -14 -10   5      168.01      225.81     40.48 o 
 -13 -10   5       57.60       43.38     24.07 o 
 -12 -10   5      326.54      345.33     38.96 o 
 -11 -10   5       39.25       46.10     27.62 o 
 -10 -10   5      976.11     1046.71    110.94 o 
  -9 -10   5       13.16       18.90     26.05 o 
  -8 -10   5     2397.96     2198.49     77.47 o 
  -7 -10   5      122.19      159.21     28.91 o 
  -6 -10   5      837.22      819.68     50.36 o 
  -5 -10   5      486.84      419.29     27.34 o 
  -4 -10   5      118.01      136.34     20.57 o 
  -3 -10   5        5.25        8.95     16.64 o 
  -2 -10   5      671.69      611.23     30.47 o 
  -1 -10   5     1608.47     1485.82     98.50 o 
   0 -10   5     1031.50     1026.15     38.32 o 
   1 -10   5      329.95      347.97     26.00 o 
   2 -10   5     2280.63     2327.83     60.91 o 
   3 -10   5      155.65      157.32     33.13 o 
   4 -10   5      200.11      250.83     25.60 o 
   5 -10   5       24.58        1.12     19.60 o 
   6 -10   5     1286.56     1246.62     74.83 o 
   7 -10   5      522.73      555.82     34.93 o 
   8 -10   5      107.09       72.99     33.26 o 
   9 -10   5       60.43       81.74     34.90 o 
  10 -10   5      364.54      461.12     39.86 o 
 -14  -9   5      115.75      240.62     40.01 o 
 -13  -9   5       91.07       64.51     26.15 o 
 -12  -9   5      739.35      706.60     38.93 o 
 -11  -9   5      147.33      172.93     34.36 o 
 -10  -9   5      427.17      442.80     31.26 o 
  -9  -9   5      103.57      122.49     21.65 o 
  -8  -9   5       33.66       29.82     18.69 o 
  -7  -9   5       70.83       73.59     24.88 o 
  -6  -9   5     2845.20     2901.13     66.39 o 
  -5  -9   5       86.70       66.23     17.36 o 
  -4  -9   5       78.78       87.93     31.01 o 
  -3  -9   5      618.48      628.99     36.94 o 
  -2  -9   5     3202.39     3093.36     68.68 o 
  -1  -9   5       60.26       77.15     17.04 o 
   0  -9   5       29.61       27.96     16.15 o 
   1  -9   5     2392.33     2544.29     61.42 o 
   2  -9   5     2102.79     2016.06     53.87 o 
   3  -9   5     1039.86      992.68     38.94 o 
   4  -9   5      330.41      323.55     25.30 o 
   5  -9   5     2236.92     2281.47     60.82 o 
   6  -9   5      261.65      181.69     24.24 o 
   7  -9   5      709.05      720.45     42.31 o 
   8  -9   5       68.12       44.59     30.26 o 
   9  -9   5       31.01       17.91     30.38 o 
  10  -9   5       66.52       64.31     27.29 o 
  11  -9   5      311.68      355.34     46.15 o 
 -14  -8   5      264.97      296.69     42.75 o 
 -13  -8   5        1.45       -1.74     19.88 o 
 -12  -8   5      370.49      356.59     41.39 o 
 -11  -8   5      235.92      213.40     24.29 o 
 -10  -8   5     1415.78     1484.93     50.43 o 
  -9  -8   5       10.51       12.89     17.13 o 
  -8  -8   5      615.83      629.74     31.39 o 
  -7  -8   5      579.33      561.84     29.40 o 
  -6  -8   5       62.74       55.29     13.10 o 
  -5  -8   5      515.90      495.51     28.48 o 
  -4  -8   5     2292.11     2258.76     54.68 o 
  -3  -8   5       23.32        1.24     15.89 o 
  -2  -8   5      125.69      111.47     16.93 o 
  -1  -8   5      509.53      532.85     25.67 o 
   0  -8   5     4979.54     4965.90     93.84 o 
   1  -8   5      208.47      211.91     19.73 o 
   2  -8   5     1615.10     1657.69     46.47 o 
   3  -8   5      497.92      462.23     26.38 o 
   4  -8   5     1369.58     1313.22     57.36 o 
   5  -8   5      195.84      222.46     22.39 o 
   6  -8   5       29.87       30.09     29.35 o 
   7  -8   5     2807.43     2900.37     70.30 o 
   8  -8   5       53.54       35.61     19.97 o 
   9  -8   5      811.40      792.48     50.63 o 
  10  -8   5      337.72      322.82     37.66 o 
  11  -8   5      130.19      103.27     32.62 o 
  12  -8   5      119.75      105.14     35.01 o 
 -15  -7   5      815.33      799.75     59.98 o 
 -14  -7   5       76.93       47.93     31.94 o 
 -13  -7   5       72.56       79.44     33.93 o 
 -12  -7   5      373.13      391.42     29.25 o 
 -11  -7   5       26.78       -3.71     16.87 o 
 -10  -7   5       23.15       -1.50     16.63 o 
  -9  -7   5       34.29       26.29     16.70 o 
  -8  -7   5     2475.68     2436.51     92.46 o 
  -7  -7   5     1491.77     1422.32     53.62 o 
  -6  -7   5     1288.92     1294.82     32.46 o 
  -5  -7   5        1.90       -9.35      9.84 o 
  -4  -7   5      119.91      123.37     12.74 o 
  -3  -7   5     2035.58     2084.56     40.80 o 
  -2  -7   5       42.79       10.59     13.17 o 
  -1  -7   5      747.46      688.20     36.89 o 
   0  -7   5        4.99       -2.11     12.51 o 
   1  -7   5     3026.02     3112.57     78.86 o 
   2  -7   5     5317.46     5266.41     96.80 o 
   3  -7   5       29.86       14.28     13.57 o 
   4  -7   5     1901.59     1867.77     49.18 o 
   5  -7   5      791.23      789.11     40.72 o 
   6  -7   5      457.50      398.34     25.73 o 
   7  -7   5      547.12      506.04     28.49 o 
   8  -7   5      547.58      519.09     62.78 o 
   9  -7   5     1214.61     1237.19    116.63 o 
  10  -7   5       16.30       36.22     25.59 o 
  11  -7   5      718.35      759.72     48.81 o 
  12  -7   5       63.03       62.78     31.25 o 
 -15  -6   5       72.72       62.53     55.53 o 
 -14  -6   5      740.39      832.24     56.50 o 
 -13  -6   5      130.01       93.67     20.90 o 
 -12  -6   5      724.80      560.68     32.28 o 
 -11  -6   5      377.49      398.07     34.09 o 
 -10  -6   5     1283.69     1096.89     58.05 o 
  -9  -6   5      969.56      923.21     36.81 o 
  -8  -6   5       18.96       42.01     16.42 o 
  -7  -6   5      860.46      844.91     33.01 o 
  -6  -6   5     2371.41     2300.25     67.25 o 
  -5  -6   5      429.88      378.41     26.30 o 
  -4  -6   5      563.69      516.65     22.56 o 
  -3  -6   5      878.05      821.49     31.88 o 
  -2  -6   5      750.30      792.82     21.90 o 
  -1  -6   5      732.29      832.63     28.91 o 
   0  -6   5     3566.82     3386.18    141.28 o 
   1  -6   5     1443.51     1383.59     65.13 o 
   2  -6   5      858.53      941.63     31.66 o 
   3  -6   5     2279.08     2230.05     51.27 o 
   4  -6   5      613.89      601.40     26.28 o 
   5  -6   5       57.07       83.91     15.64 o 
   6  -6   5      700.05      657.17     29.46 o 
   7  -6   5     3977.63     4080.00     82.75 o 
   8  -6   5      177.90      195.52     25.86 o 
   9  -6   5     1447.27     1362.61     47.96 o 
  10  -6   5        2.12       27.39     24.06 o 
  11  -6   5      644.99      841.57     49.52 o 
  12  -6   5      129.77       46.57     29.11 o 
  13  -6   5      128.53      101.00     32.62 o 
 -15  -5   5        2.06       49.34     45.40 o 
 -14  -5   5      686.43      700.93     53.08 o 
 -13  -5   5       44.22       34.63     18.45 o 
 -12  -5   5     1361.81     1325.99     47.73 o 
 -11  -5   5       39.02       54.75     17.99 o 
 -10  -5   5      384.81      395.70     26.91 o 
  -9  -5   5      205.28      177.28     19.41 o 
  -8  -5   5     2815.31     2773.54     63.96 o 
  -7  -5   5     1936.93     1869.34     48.32 o 
  -6  -5   5     3380.33     3527.04     68.44 o 
  -5  -5   5     2398.85     2116.04     40.85 o 
  -4  -5   5     3699.80     3709.40     60.30 o 
  -3  -5   5      315.21      326.60     14.66 o 
  -2  -5   5     2248.72     2368.65     42.15 o 
  -1  -5   5     4486.43     4481.08     97.53 o 
   0  -5   5      914.56      938.49     34.27 o 
   1  -5   5      399.55      442.88     21.90 o 
   2  -5   5      918.96      838.82     30.55 o 
   3  -5   5     4271.57     4236.07     73.24 o 
   4  -5   5       33.18       18.71      8.71 o 
   5  -5   5      910.82      931.98     25.97 o 
   6  -5   5      151.84      172.53     14.08 o 
   7  -5   5      614.62      584.71     23.47 o 
   8  -5   5       46.76       46.27     12.89 o 
   9  -5   5     3752.69     3641.50     93.16 o 
  10  -5   5      543.39      639.57     64.34 o 
  11  -5   5       77.89       94.60     27.80 o 
  12  -5   5      225.00      161.00     31.36 o 
  13  -5   5      246.84      250.85     62.04 o 
  14  -5   5        9.59       14.32     29.67 o 
 -15  -4   5      142.41       83.07     38.15 o 
 -14  -4   5       26.61      -27.12     27.12 o 
 -13  -4   5       96.17      120.11     25.83 o 
 -12  -4   5       51.32      102.46     19.65 o 
 -11  -4   5       80.93       78.48     18.14 o 
 -10  -4   5     3464.12     3131.39     71.86 o 
  -9  -4   5      396.11      387.01     23.82 o 
  -8  -4   5      560.07      541.14     25.81 o 
  -7  -4   5      409.69      388.94     22.13 o 
  -6  -4   5     1018.07      919.56     37.56 o 
  -5  -4   5        5.42       16.69     12.65 o 
  -4  -4   5     1692.68     1825.59     34.64 o 
  -3  -4   5     1760.14     1705.76     45.72 o 
  -2  -4   5      271.00      259.23     12.06 o 
  -1  -4   5      819.89      858.95     30.80 o 
   0  -4   5     3487.93     3484.84     64.75 o 
   1  -4   5     1947.96     1738.95     39.45 o 
   2  -4   5     2297.84     2410.78     49.48 o 
   3  -4   5      205.66      304.20     13.02 o 
   4  -4   5     1017.09     1232.85     27.65 o 
   5  -4   5      140.53      128.85     13.04 o 
   6  -4   5        6.59       -5.51      8.99 o 
   7  -4   5      746.32      755.25     31.50 o 
   8  -4   5      408.57      430.25     19.61 o 
   9  -4   5       55.90       27.76     20.87 o 
  10  -4   5       41.62       64.51     19.38 o 
  11  -4   5     1337.72     1320.09     63.01 o 
  12  -4   5       39.08       41.48     23.68 o 
  13  -4   5      150.23      108.14     24.35 o 
  14  -4   5      528.64      509.37     40.64 o 
 -15  -3   5        6.29       53.87     33.01 o 
 -14  -3   5     1656.78     1633.72    117.57 o 
 -13  -3   5        5.15       17.20     18.80 o 
 -12  -3   5      327.17      362.81     27.18 o 
 -11  -3   5     2493.91     2445.43     62.83 o 
 -10  -3   5       96.09       98.82     23.05 o 
  -9  -3   5      495.90      449.30     25.21 o 
  -8  -3   5     2038.60     1936.76     49.34 o 
  -7  -3   5     1502.96     1450.16     54.17 o 
  -6  -3   5     3107.74     3075.50     76.19 o 
  -5  -3   5     1183.45     1017.12     22.75 o 
  -4  -3   5     8663.19     9727.37    133.28 o 
  -3  -3   5     2395.61     2272.07     39.02 o 
  -2  -3   5      167.91      170.37      9.69 o 
  -1  -3   5     1923.38     1881.08     33.38 o 
   0  -3   5       51.58       50.67      9.81 o 
   1  -3   5       51.38       66.09     10.39 o 
   2  -3   5       18.64       35.44      9.29 o 
   3  -3   5     4547.62     4405.60     75.29 o 
   4  -3   5     2597.11     2697.06     45.15 o 
   5  -3   5       57.07       42.81     12.14 o 
   6  -3   5      118.15      106.30     11.08 o 
   7  -3   5        3.42        0.03      8.93 o 
   8  -3   5      130.99      145.88     13.08 o 
   9  -3   5     1227.35     1238.47     55.31 o 
  10  -3   5      331.44      284.09     34.44 o 
  11  -3   5      270.87      231.02     24.46 o 
  12  -3   5      281.92      308.43     76.65 o 
  13  -3   5      164.62      162.05     24.46 o 
  14  -3   5      474.72      486.79     34.48 o 
  15  -3   5      164.08      121.55     36.65 o 
 -15  -2   5       60.57       16.84     39.09 o 
 -14  -2   5      818.79      867.31     56.00 o 
 -13  -2   5     2623.12     2562.33    180.98 o 
 -12  -2   5        8.35       10.63     16.00 o 
 -11  -2   5      137.78      144.11     26.92 o 
 -10  -2   5     1409.00     1411.10     59.98 o 
  -9  -2   5      280.75      292.83     21.16 o 
  -8  -2   5      291.51      289.55     19.95 o 
  -7  -2   5      374.37      400.25     20.92 o 
  -6  -2   5     3149.18     3336.97     66.84 o 
  -5  -2   5      897.34      671.03     24.69 o 
  -4  -2   5     1857.06     2012.19     44.02 o 
  -3  -2   5       54.80       31.24      6.49 o 
  -2  -2   5     1559.76     1692.56     30.31 o 
  -1  -2   5     3274.15     3464.00     52.21 o 
   0  -2   5      786.04      835.20     18.77 o 
   1  -2   5     6122.03     5773.91     94.18 o 
   2  -2   5     2557.81     2697.35     42.40 o 
   3  -2   5     4200.42     4419.18     64.72 o 
   4  -2   5     8160.91     8478.46    134.65 o 
   5  -2   5     9148.63     9518.54    170.81 o 
   6  -2   5        1.69        4.12      9.75 o 
   7  -2   5     1500.23     1381.74     30.19 o 
   8  -2   5      451.43      419.94     17.50 o 
   9  -2   5        8.56        6.37     13.30 o 
  10  -2   5      429.67      441.71     32.59 o 
  11  -2   5        3.19       -0.29     23.21 o 
  12  -2   5     1053.59     1020.68     46.03 o 
  13  -2   5        3.11       -0.12     18.96 o 
  14  -2   5      517.61      543.51     44.89 o 
  15  -2   5      142.41      155.31     36.03 o 
 -15  -1   5        1.67        4.63     48.72 o 
 -14  -1   5      694.80      651.40     51.52 o 
 -13  -1   5        2.86       -8.64     52.09 o 
 -12  -1   5     1751.70     1534.96     49.93 o 
 -11  -1   5     4448.58     4314.44    109.50 o 
 -10  -1   5     2881.31     2579.45    110.48 o 
  -9  -1   5      838.73      796.51     48.60 o 
  -8  -1   5      971.62      940.80     39.94 o 
  -7  -1   5     4034.12     3856.90    130.91 o 
  -6  -1   5     1146.54     1147.64     32.88 o 
  -5  -1   5      965.69      955.53     28.11 o 
  -4  -1   5      715.03      764.72     24.24 o 
  -3  -1   5    10041.76    10537.96    167.06 o 
  -2  -1   5    11158.89    11735.36    183.14 o 
  -1  -1   5    17650.10    18112.74    269.98 o 
   0  -1   5    31904.95    35149.61    447.26 o 
   1  -1   5    22726.99    23889.23    353.95 o 
   2  -1   5      305.91      325.04     11.07 o 
   3  -1   5      742.15      712.01     22.46 o 
   4  -1   5      555.54      572.37     23.90 o 
   5  -1   5      405.03      429.50     20.69 o 
   6  -1   5    12422.07    12700.65    170.63 o 
   7  -1   5     2115.21     2062.69     37.77 o 
   8  -1   5      827.58      835.00     22.51 o 
   9  -1   5     1082.14     1061.07     53.10 o 
  10  -1   5      919.22      892.04     34.76 o 
  11  -1   5     1281.73     1196.81     68.31 o 
  12  -1   5      186.97      173.49     22.10 o 
  13  -1   5       26.10       51.77     19.93 o 
  14  -1   5      773.06      768.78     64.93 o 
  15  -1   5      139.27       72.09     33.69 o 
  16  -1   5     3182.35     3422.14    117.28 o 
 -15   0   5      339.04      333.82     45.53 o 
 -14   0   5      691.63      732.12     56.60 o 
 -13   0   5       81.20       45.00     38.71 o 
 -12   0   5      129.59      141.55     34.74 o 
 -11   0   5     1719.50     1712.77     51.29 o 
 -10   0   5       14.14       57.39     16.16 o 
  -9   0   5     1011.68      994.58     35.89 o 
  -8   0   5      972.53      947.03     50.08 o 
  -7   0   5      196.54      175.43     16.24 o 
  -6   0   5      280.02      292.01     18.71 o 
  -5   0   5      410.12      271.21     15.80 o 
  -4   0   5     6208.29     6650.14    154.86 o 
  -3   0   5     2183.55     2317.41     45.98 o 
  -2   0   5     3122.46     3157.15     67.85 o 
  -1   0   5     3641.16     3616.77     52.07 o 
   0   0   5       43.40       52.75      7.00 o 
   1   0   5    20787.32    21842.82    279.90 o 
   2   0   5      494.72      509.46     20.49 o 
   3   0   5     4280.79     4284.78     60.86 o 
   4   0   5      206.15      187.46      8.76 o 
   5   0   5      462.37      433.71     21.68 o 
   6   0   5     4119.54     4216.21     62.73 o 
   7   0   5     1348.98     1418.08     27.97 o 
   8   0   5     5020.71     4814.24     72.94 o 
   9   0   5      159.74      147.25     16.85 o 
  10   0   5      927.63      736.72     31.10 o 
  11   0   5      225.90      222.68     24.55 o 
  12   0   5     1828.56     1844.65     53.04 o 
  13   0   5        8.40       12.10     17.09 o 
  14   0   5      599.33      609.63     46.88 o 
  15   0   5      156.42      151.25     36.63 o 
  16   0   5      613.33      623.68     51.08 o 
 -14   1   5      161.71      175.00     36.76 o 
 -13   1   5      760.42      785.94     52.68 o 
 -12   1   5        6.46        1.60     17.84 o 
 -11   1   5      834.32      770.36     60.00 o 
 -10   1   5       44.94       37.68     16.34 o 
  -9   1   5      845.55      891.80     33.45 o 
  -8   1   5        0.47        8.56     12.06 o 
  -7   1   5      946.56      949.96     31.84 o 
  -6   1   5        1.67        1.60      7.07 o 
  -5   1   5       44.42       75.92     11.05 o 
  -4   1   5     1022.03     1169.71     30.21 o 
  -3   1   5     1228.07     1132.59     38.99 o 
  -2   1   5      671.19      700.83     20.44 o 
  -1   1   5    16235.44    16194.49    209.30 o 
   0   1   5     7143.05     7623.31    101.40 o 
   1   1   5     4605.70     4547.42     62.80 o 
   2   1   5     2776.45     2856.05     41.61 o 
   3   1   5     6876.40     7012.24    110.13 o 
   4   1   5      103.50      105.02     11.87 o 
   5   1   5      343.53      359.92     15.60 o 
   6   1   5     4118.98     4187.90     91.59 o 
   7   1   5     1243.10     1208.24     48.89 o 
   8   1   5     2524.43     2339.40     51.52 o 
   9   1   5      466.42      420.13     21.75 o 
  10   1   5     5045.82     4848.98     92.77 o 
  11   1   5      790.46      763.01     52.96 o 
  12   1   5     2095.41     1995.71     54.65 o 
  13   1   5      283.81      306.18     25.85 o 
  14   1   5      900.78      955.84     60.87 o 
  15   1   5      221.42      249.92     54.80 o 
  16   1   5      717.50      633.80     58.22 o 
  17   1   5        4.70       -7.79     31.86 o 
 -14   2   5       32.31      -10.52     30.18 o 
 -13   2   5        4.75       38.40     27.68 o 
 -12   2   5      139.14       87.78     20.79 o 
 -11   2   5     4766.87     4775.15    162.79 o 
 -10   2   5       98.85       88.64     18.08 o 
  -9   2   5     1107.13     1088.38     44.46 o 
  -8   2   5      131.86      148.19     16.77 o 
  -7   2   5     3996.51     3906.99     76.96 o 
  -6   2   5      383.16      447.55     17.19 o 
  -5   2   5      104.86      193.18     19.10 o 
  -4   2   5     1858.43     1945.64     34.20 o 
  -3   2   5      458.23      489.04     16.75 o 
  -2   2   5      276.98      297.50     10.73 o 
  -1   2   5     5966.22     5882.48     80.54 o 
   0   2   5     1035.19     1049.32     19.37 o 
   1   2   5     2410.48     2507.45     37.06 o 
   2   2   5     3381.86     3322.86     47.16 o 
   3   2   5      760.07      788.46     19.12 o 
   4   2   5       29.94       43.38      7.04 o 
   5   2   5      149.84      124.44      9.84 o 
   6   2   5    26109.01    27710.83    497.17 o 
   7   2   5      592.67      712.98     29.52 o 
   8   2   5     4415.68     4557.28    122.13 o 
   9   2   5       41.28       31.73     12.27 o 
  10   2   5     7577.14     7289.24    127.94 o 
  11   2   5      181.00      150.50     19.29 o 
  12   2   5       88.02       93.24     17.78 o 
  13   2   5       77.72       65.29     19.08 o 
  14   2   5      437.60      484.43     26.53 o 
  15   2   5       59.66       44.87     27.12 o 
  16   2   5     1115.51     1207.94     66.09 o 
  17   2   5      120.67      142.20     37.22 o 
 -14   3   5      146.71      134.46     35.99 o 
 -13   3   5      944.58      955.99     57.33 o 
 -12   3   5       26.96       38.00     19.75 o 
 -11   3   5        3.47       -3.54     22.89 o 
 -10   3   5        0.96       15.57     15.90 o 
  -9   3   5      244.16      242.49     29.83 o 
  -8   3   5      321.18      332.03     21.83 o 
  -7   3   5     1331.75     1260.53     39.75 o 
  -6   3   5     1324.13     1409.88     31.01 o 
  -5   3   5     1512.83     1540.44     31.42 o 
  -4   3   5       23.56       27.38      7.78 o 
  -3   3   5      241.33      215.18     12.44 o 
  -2   3   5     1095.75     1159.86     22.99 o 
  -1   3   5     2901.89     3075.65     45.91 o 
   0   3   5     4863.83     4821.83     78.75 o 
   1   3   5     1569.79     1614.65     49.39 o 
   2   3   5      873.10      814.11     25.05 o 
   3   3   5      330.76      330.29     15.45 o 
   4   3   5      785.26      985.74     20.07 o 
   5   3   5      555.82      677.84     25.13 o 
   6   3   5     2575.71     2705.97     51.90 o 
   7   3   5       40.78       37.20      9.47 o 
   8   3   5     4960.53     4758.09     85.64 o 
   9   3   5      164.26      171.84     15.47 o 
  10   3   5     6103.89     6008.33    108.98 o 
  11   3   5     3090.52     3088.24     67.70 o 
  12   3   5      299.45      303.10     23.29 o 
  13   3   5      289.99      320.11     49.24 o 
  14   3   5     1242.41     1261.21     58.67 o 
  15   3   5      395.09      400.71     40.79 o 
  16   3   5       20.99        6.34     28.79 o 
  17   3   5      412.19      475.38     47.60 o 
 -13   4   5        1.79        9.62     60.72 o 
 -12   4   5       10.50       19.03     26.65 o 
 -11   4   5     1680.96     1739.63     52.98 o 
 -10   4   5       30.44       55.25     29.97 o 
  -9   4   5        6.46       12.81     28.02 o 
  -8   4   5       72.33       86.43     16.41 o 
  -7   4   5       28.61       38.53     11.33 o 
  -6   4   5       81.09      102.05     15.31 o 
  -5   4   5      838.11      748.84     22.00 o 
  -4   4   5     1532.55     1605.22     31.96 o 
  -3   4   5      153.68      143.05      9.80 o 
  -2   4   5     1351.73     1306.34     23.43 o 
  -1   4   5     4161.17     4117.48     59.79 o 
   0   4   5     1657.39     1556.55     32.63 o 
   1   4   5       32.84       35.80      6.73 o 
   2   4   5     3953.80     3732.52     68.52 o 
   3   4   5     3963.17     4043.61     57.18 o 
   4   4   5      333.42      352.62     11.25 o 
   5   4   5      244.04      267.45     10.21 o 
   6   4   5     8888.14     8628.71    117.26 o 
   7   4   5       92.60      104.58      7.78 o 
   8   4   5       58.95       80.08      7.43 o 
   9   4   5      529.31      545.57     26.25 o 
  10   4   5     3595.30     3532.43     71.79 o 
  11   4   5     1101.59     1104.21     35.99 o 
  12   4   5      162.88      170.41     19.06 o 
  13   4   5       13.93       -2.29     14.68 o 
  14   4   5      336.12      381.51     27.24 o 
  15   4   5       94.61       60.96     38.40 o 
  16   4   5      494.48      510.38     55.78 o 
  17   4   5      527.74      498.26     48.87 o 
 -13   5   5        9.89       61.43     30.11 o 
 -12   5   5      730.82      775.84     50.49 o 
 -11   5   5      464.59      537.01     42.79 o 
 -10   5   5       19.88       -5.49     17.22 o 
  -9   5   5      565.64      579.12     29.41 o 
  -8   5   5      235.72      209.66     24.58 o 
  -7   5   5      414.21      430.15     26.18 o 
  -6   5   5      386.10      384.93     17.78 o 
  -5   5   5      463.54      468.19     18.07 o 
  -4   5   5        0.25        4.48      8.25 o 
  -3   5   5      545.03      694.68     20.74 o 
  -2   5   5     5530.93     5182.95     75.57 o 
  -1   5   5     1333.92     1236.08     47.03 o 
   0   5   5      102.82       87.40     11.76 o 
   1   5   5     2107.66     2339.76     44.89 o 
   2   5   5     8725.22     8711.58    136.69 o 
   3   5   5      171.53      174.57      8.15 o 
   4   5   5     7666.23     7513.90    101.78 o 
   5   5   5      203.18      231.65      9.79 o 
   6   5   5      408.45      531.30     15.57 o 
   7   5   5      261.77      277.58     11.80 o 
   8   5   5     3951.04     3768.55     58.96 o 
   9   5   5       64.15       73.87      9.07 o 
  10   5   5      495.43      506.08     23.52 o 
  11   5   5       61.30       55.23     13.93 o 
  12   5   5      459.35      460.61     25.82 o 
  13   5   5      182.53      180.09     20.30 o 
  14   5   5      177.42      224.50     27.00 o 
  15   5   5      604.61      556.43     44.77 o 
  16   5   5        7.59       28.66     30.19 o 
  17   5   5       41.12       78.08     36.11 o 
 -12   6   5       78.03       93.01     41.27 o 
 -11   6   5      386.63      342.38     42.14 o 
 -10   6   5     1017.11     1030.79     41.23 o 
  -9   6   5       69.52       52.40     17.79 o 
  -8   6   5     1404.71     1445.71     46.73 o 
  -7   6   5      262.21      247.01     29.03 o 
  -6   6   5      938.58      931.40     27.94 o 
  -5   6   5        0.10       -9.11      9.11 o 
  -4   6   5     1997.13     1978.99     58.20 o 
  -3   6   5      133.31      151.82     11.26 o 
  -2   6   5     1687.25     1772.92     33.79 o 
  -1   6   5     3662.64     3870.88     59.00 o 
   0   6   5     4590.75     4452.77     78.41 o 
   1   6   5     2073.88     2314.33     46.01 o 
   2   6   5     5893.81     6030.70    115.02 o 
   3   6   5     5282.85     5600.49     78.39 o 
   4   6   5      234.37      212.09      8.45 o 
   5   6   5       12.59        3.48      6.16 o 
   6   6   5     3222.22     3145.01     49.66 o 
   7   6   5     1001.43      993.54     23.07 o 
   8   6   5      846.79      827.62     22.29 o 
   9   6   5      551.71      516.77     20.70 o 
  10   6   5     6169.99     6039.99    108.49 o 
  11   6   5     3436.71     3481.79     72.45 o 
  12   6   5      340.59      354.70     23.13 o 
  13   6   5     2305.94     2209.95     57.40 o 
  14   6   5      870.79      907.91     51.99 o 
  15   6   5       84.54       49.71     29.57 o 
  16   6   5       24.35       36.35     30.07 o 
  17   6   5      675.58      661.24     53.66 o 
 -12   7   5     1050.93     1093.39     96.81 o 
 -11   7   5      336.28      360.48     37.86 o 
 -10   7   5        0.85      -17.14     17.14 o 
  -9   7   5       74.67       78.17     19.92 o 
  -8   7   5     1573.05     1634.14     73.80 o 
  -7   7   5      713.79      710.26     26.94 o 
  -6   7   5      340.18      348.09     19.50 o 
  -5   7   5      356.97      388.33     26.40 o 
  -4   7   5      838.84      885.12     26.29 o 
  -3   7   5      832.47      780.09     30.44 o 
  -2   7   5    12748.74    12607.29    171.62 o 
  -1   7   5      396.46      438.28     15.38 o 
   0   7   5     2734.24     2946.10     47.30 o 
   1   7   5      287.57      315.20     16.20 o 
   2   7   5     9084.47     9005.01    144.29 o 
   3   7   5      158.64      174.46      8.84 o 
   4   7   5     1662.04     1560.86     29.24 o 
   5   7   5     1654.58     1604.65     33.96 o 
   6   7   5     1528.43     1421.24     28.71 o 
   7   7   5       64.05       59.37      9.00 o 
   8   7   5      233.74      211.91     12.99 o 
   9   7   5     2065.37     2063.25     40.42 o 
  10   7   5      163.35      166.95     13.26 o 
  11   7   5     2441.36     2506.51     58.48 o 
  12   7   5      505.49      525.23     27.16 o 
  13   7   5        3.19       17.01     17.22 o 
  14   7   5      252.79      255.16     33.89 o 
  15   7   5     2327.35     2436.08    160.03 o 
  16   7   5      154.02      186.17     45.84 o 
  17   7   5      193.81      193.44     40.04 o 
 -11   8   5       12.27       35.59     31.58 o 
 -10   8   5      528.75      575.11     43.83 o 
  -9   8   5      386.06      371.32     35.30 o 
  -8   8   5      289.08      258.76     25.49 o 
  -7   8   5      177.03      206.44     28.92 o 
  -6   8   5       54.34       28.27     15.25 o 
  -5   8   5      302.91      327.66     21.66 o 
  -4   8   5     2017.09     2169.11     44.23 o 
  -3   8   5     3337.84     3207.73     56.32 o 
  -2   8   5     2169.95     2183.28     41.74 o 
  -1   8   5     2620.33     2975.78     50.50 o 
   0   8   5     1316.79     1229.40     26.55 o 
   1   8   5      219.14      217.65     10.77 o 
   2   8   5      146.35      177.16      9.44 o 
   3   8   5     1479.45     1576.85     29.78 o 
   4   8   5     3536.16     3434.93     54.20 o 
   5   8   5       62.19       84.10      8.79 o 
   6   8   5     1903.87     1787.90     38.87 o 
   7   8   5     4997.46     4700.47     72.45 o 
   8   8   5      188.03      182.47     16.77 o 
   9   8   5      710.02      691.90     23.11 o 
  10   8   5     1082.14     1096.83     29.87 o 
  11   8   5       20.53       24.14     14.64 o 
  12   8   5     2127.57     1954.12     51.99 o 
  13   8   5     6268.37     6185.51    118.20 o 
  14   8   5      305.45      236.93     33.32 o 
  15   8   5        1.21       26.85     28.03 o 
  16   8   5        2.39       28.85     29.55 o 
  17   8   5      588.40      649.66     54.65 o 
 -11   9   5      990.45      957.81     90.93 o 
 -10   9   5      424.57      431.96     41.36 o 
  -9   9   5       58.66       58.05     23.35 o 
  -8   9   5     2508.48     2524.21     67.70 o 
  -7   9   5        0.02       17.65     18.66 o 
  -6   9   5       13.75       -5.31     16.64 o 
  -5   9   5     2251.61     2177.63     57.05 o 
  -4   9   5      206.06      223.20     21.23 o 
  -3   9   5     4440.29     4436.03     87.53 o 
  -2   9   5    11507.81    11424.51    187.89 o 
  -1   9   5       16.06       10.99      9.04 o 
   0   9   5      736.48      798.24     22.14 o 
   1   9   5       90.24       84.05      9.21 o 
   2   9   5     3509.10     3841.40     60.30 o 
   3   9   5     3454.40     3618.00     57.53 o 
   4   9   5      880.54      910.65     22.79 o 
   5   9   5     4110.67     4066.35     64.03 o 
   6   9   5     1080.81     1072.27     26.46 o 
   7   9   5      838.71      858.37     24.25 o 
   8   9   5      568.06      545.20     20.53 o 
   9   9   5     3257.33     3320.05     58.59 o 
  10   9   5      817.25      824.53     27.44 o 
  11   9   5      463.92      443.48     25.48 o 
  12   9   5       90.59       60.24     19.67 o 
  13   9   5      526.36      591.13     39.63 o 
  14   9   5       84.90      142.23     30.40 o 
  15   9   5      413.35      408.97     42.31 o 
  16   9   5       14.66       25.11     31.15 o 
  17   9   5      374.57      336.84     45.63 o 
 -10  10   5     1014.94     1119.83     60.93 o 
  -9  10   5      270.64      281.49     36.19 o 
  -8  10   5      355.51      404.88     35.20 o 
  -7  10   5      248.22      221.54     26.02 o 
  -6  10   5      418.42      445.98     43.89 o 
  -5  10   5      192.30      217.01     23.72 o 
  -4  10   5      179.36      189.13     21.32 o 
  -3  10   5      265.15      256.72     21.96 o 
  -2  10   5      151.90      161.01     20.91 o 
  -1  10   5      219.29      234.92     23.99 o 
   0  10   5     2849.00     2777.81     61.37 o 
   1  10   5     1787.35     1712.86     47.23 o 
   2  10   5        1.35      -11.35     11.35 o 
   3  10   5      243.97      233.40     13.03 o 
   4  10   5      543.07      485.49     17.66 o 
   5  10   5     2046.35     2091.67     40.14 o 
   6  10   5       16.59       12.80      9.23 o 
   7  10   5     5695.94     5459.83     84.39 o 
   8  10   5        0.82       -4.68     10.20 o 
   9  10   5       75.02       58.71     12.72 o 
  10  10   5     3984.04     3993.67     69.73 o 
  11  10   5       35.12       57.03     14.60 o 
  12  10   5        0.21       -9.01     15.04 o 
  13  10   5     1066.69     1077.07     72.45 o 
  14  10   5       53.02       48.47     27.72 o 
  15  10   5     1369.16     1428.51     68.11 o 
  16  10   5       29.52       29.70     30.84 o 
  17  10   5       10.42       55.97     35.63 o 
  -9  11   5      243.47      336.82     52.53 o 
  -8  11   5      352.61      400.83     58.41 o 
  -7  11   5       79.44       72.31     28.25 o 
  -6  11   5       13.92       42.30     27.79 o 
  -5  11   5      290.79      265.11     35.93 o 
  -4  11   5     1251.79     1319.16     46.50 o 
  -3  11   5      221.41      224.77     22.94 o 
  -2  11   5     1051.69      973.37     46.62 o 
  -1  11   5     1408.04     1381.33     65.75 o 
   0  11   5       28.20       35.19     15.24 o 
   1  11   5      142.15      138.60     21.43 o 
   2  11   5      617.43      603.52     31.89 o 
   3  11   5      698.55      693.13     29.04 o 
   4  11   5       77.55       85.21     15.18 o 
   5  11   5      582.38      556.77     20.13 o 
   6  11   5      143.29      144.52     13.14 o 
   7  11   5     3353.12     3399.40     59.84 o 
   8  11   5      275.96      274.66     17.22 o 
   9  11   5      210.17      217.09     16.78 o 
  10  11   5      112.09      110.14     15.21 o 
  11  11   5      393.16      383.24     21.90 o 
  12  11   5      181.79      156.92     21.75 o 
  13  11   5     2422.47     2592.18    100.34 o 
  14  11   5        2.78      -20.07     23.90 o 
  15  11   5      131.76       87.37     32.08 o 
  16  11   5      109.44       33.66     57.60 o 
  17  11   5       43.82       89.05     37.48 o 
  -8  12   5      149.41      182.48     48.65 o 
  -7  12   5       11.72       20.66     29.30 o 
  -6  12   5      377.98      345.09     37.74 o 
  -5  12   5      568.08      539.32     42.02 o 
  -4  12   5      560.05      482.75     54.53 o 
  -3  12   5     1378.79     1383.21     85.99 o 
  -2  12   5     4196.68     4106.61     87.83 o 
  -1  12   5        1.34        7.33     17.29 o 
   0  12   5       61.62       96.23     32.03 o 
   1  12   5      264.33      277.50     22.45 o 
   2  12   5      220.15      243.88     21.49 o 
   3  12   5      106.05      114.82     17.87 o 
   4  12   5      116.88      120.64     17.36 o 
   5  12   5     2243.78     2184.20     54.04 o 
   6  12   5       13.03        4.10     14.30 o 
   7  12   5     4068.87     3783.34     70.19 o 
   8  12   5      186.49      204.54     17.82 o 
   9  12   5      772.88      777.93     32.04 o 
  10  12   5       28.35       47.92     14.70 o 
  11  12   5      290.25      306.55     26.54 o 
  12  12   5       79.75       55.98     19.54 o 
  13  12   5       10.31       -6.66     18.20 o 
  14  12   5      404.62      434.88     46.59 o 
  15  12   5      492.63      587.35     93.37 o 
  16  12   5      122.38      119.75     35.42 o 
  -7  13   5      232.01      255.01     33.82 o 
  -6  13   5       94.51       96.20     28.63 o 
  -5  13   5       19.58       13.56     23.49 o 
  -4  13   5        7.65        4.51     30.89 o 
  -3  13   5     2089.38     2000.10     75.17 o 
  -2  13   5      237.03      237.43     33.55 o 
  -1  13   5     2025.44     1933.64     71.79 o 
   0  13   5      470.42      410.71     36.29 o 
   1  13   5      155.53      117.10     26.96 o 
   2  13   5      632.15      588.29     38.89 o 
   3  13   5      147.11      189.45     21.16 o 
   4  13   5        8.84       -3.64     15.07 o 
   5  13   5       71.64       98.89     18.70 o 
   6  13   5        6.59       20.09     17.68 o 
   7  13   5     1406.58     1362.29     43.59 o 
   8  13   5       13.40       15.61     16.97 o 
   9  13   5       22.39       11.97     17.76 o 
  10  13   5     1356.22     1343.07     38.92 o 
  11  13   5      501.14      474.72     25.69 o 
  12  13   5       22.73        0.50     18.70 o 
  13  13   5      536.72      633.43     34.75 o 
  14  13   5      314.84      305.35     38.73 o 
  15  13   5       62.74       88.43     32.71 o 
  16  13   5      216.91      293.79     41.69 o 
  -6  14   5      282.46      292.46    108.94 o 
  -5  14   5      278.74      315.60     42.04 o 
  -4  14   5       88.80      122.75     35.43 o 
  -3  14   5      119.74       28.22     31.85 o 
  -2  14   5      968.40     1117.44     59.55 o 
  -1  14   5      566.55      637.47     46.36 o 
   0  14   5        1.66        2.18     26.04 o 
   1  14   5     1806.05     1599.23     64.95 o 
   2  14   5       17.86       28.78     22.79 o 
   3  14   5        1.03       -8.04     22.64 o 
   4  14   5      265.00      275.34     32.01 o 
   5  14   5     2034.51     1802.84    133.70 o 
   6  14   5      426.20      437.48     49.15 o 
   7  14   5        1.42       -6.85     19.55 o 
   8  14   5      272.61      299.39     36.18 o 
   9  14   5      417.54      413.04     40.46 o 
  10  14   5     1867.52     1881.70     56.81 o 
  11  14   5      588.25      628.27     36.37 o 
  12  14   5     1578.30     1767.47     70.86 o 
  13  14   5       39.98       40.83     27.09 o 
  14  14   5       85.01       85.42     55.91 o 
  15  14   5        1.89      -27.06     27.06 o 
  -4  15   5        6.70      -33.90     33.90 o 
  -3  15   5      577.04      686.10     58.78 o 
  -2  15   5       46.28      104.98     34.08 o 
  -1  15   5      962.21     1000.15     57.56 o 
   0  15   5       99.61      113.27     32.88 o 
   1  15   5     1665.22     1590.92     68.45 o 
   2  15   5        6.93       10.57     24.53 o 
   3  15   5       14.06       25.82     26.96 o 
   4  15   5      215.46      252.96     32.75 o 
   5  15   5        7.84        3.72     23.92 o 
   6  15   5       45.40       29.89     25.09 o 
   7  15   5     1185.35     1114.74     54.03 o 
   8  15   5        1.02       -7.73     23.61 o 
   9  15   5      656.89      714.70     44.93 o 
  10  15   5      120.65      158.55     30.25 o 
  11  15   5       38.38       41.64     27.84 o 
  12  15   5        2.89       -4.69     28.42 o 
  13  15   5      248.30      272.19     36.67 o 
  14  15   5      883.52      969.81     92.55 o 
  -2  16   5      254.57      201.80     41.47 o 
  -1  16   5      599.59      555.79     65.54 o 
   0  16   5       60.65       18.05     31.31 o 
   1  16   5     1837.18     2005.10     80.32 o 
   2  16   5      860.80      997.53     93.24 o 
   3  16   5      452.40      481.53     43.07 o 
   4  16   5      139.88      193.89     34.31 o 
   5  16   5      502.89      557.11     44.13 o 
   6  16   5      997.99      956.87     53.32 o 
   7  16   5      128.51      144.08     30.08 o 
   8  16   5      992.37     1019.55    110.94 o 
   9  16   5        4.35        7.68     34.77 o 
  10  16   5       68.36       53.86     28.55 o 
  11  16   5       32.24       27.45     28.83 o 
  12  16   5      854.13      913.28     73.42 o 
  13  16   5       61.13       79.30     43.78 o 
   0  17   5       12.80      -30.08     34.26 o 
   1  17   5      186.85      168.00     39.09 o 
   2  17   5        0.17        5.07     32.18 o 
   3  17   5      462.11      509.80     45.50 o 
   4  17   5      681.30      642.66     49.15 o 
   5  17   5      254.39      242.37     90.05 o 
   6  17   5       71.68       59.73     58.91 o 
   7  17   5      284.59      252.35     59.28 o 
   8  17   5      706.88      712.52     49.66 o 
   9  17   5        8.72       25.32     41.21 o 
  10  17   5        3.58      -11.49     28.57 o 
  11  17   5      785.90      756.49     52.96 o 
   3  18   5        3.71       31.75     39.71 o 
   4  18   5       27.22        4.96     33.86 o 
   5  18   5      596.17      597.37     50.86 o 
   6  18   5      225.91      219.89     40.52 o 
   7  18   5      147.29      121.86     46.03 o 
   8  18   5        1.00       18.13     32.91 o 
   9  18   5       51.37       59.70     41.96 o 
  -7 -15   6       31.25       14.25     36.83 o 
  -6 -15   6      271.07      284.44     65.85 o 
  -5 -15   6       11.13       18.31     25.29 o 
  -4 -15   6     1038.00     1049.60     50.44 o 
  -3 -15   6      491.54      536.61     39.25 o 
  -2 -15   6      301.42      335.64     55.03 o 
  -1 -15   6        8.22        0.71     26.35 o 
   0 -15   6       61.82       96.05     40.15 o 
  -9 -14   6       80.37       39.19     37.65 o 
  -8 -14   6      230.40      224.95     41.57 o 
  -7 -14   6       24.24       11.42     32.85 o 
  -6 -14   6      404.55      444.01     79.05 o 
  -5 -14   6       85.35      117.88     26.97 o 
  -4 -14   6      421.61      386.99     34.23 o 
  -3 -14   6      877.47      831.01     44.05 o 
  -2 -14   6      312.86      266.45     32.13 o 
  -1 -14   6      208.45      294.66     32.46 o 
   0 -14   6      777.73      829.41     44.20 o 
   1 -14   6      284.27      302.93     32.93 o 
   2 -14   6       41.50       33.52     27.02 o 
   3 -14   6       13.96       -8.45     26.57 o 
 -11 -13   6        5.07      -12.30     43.53 o 
 -10 -13   6        2.76       10.18     33.50 o 
  -9 -13   6      182.87      148.55     38.01 o 
  -8 -13   6      790.85      909.19    172.04 o 
  -7 -13   6      621.92      608.12     50.83 o 
  -6 -13   6      155.63       97.40     35.68 o 
  -5 -13   6       80.36       38.65     25.65 o 
  -4 -13   6     1989.53     1937.85     62.29 o 
  -3 -13   6       51.25       15.24     21.47 o 
  -2 -13   6     1146.45     1173.13     49.18 o 
  -1 -13   6        2.48       -3.29     21.46 o 
   0 -13   6       13.70       11.02     22.00 o 
   1 -13   6       30.39       30.09     23.64 o 
   2 -13   6      133.96      164.22     28.63 o 
   3 -13   6        2.61       -5.97     24.39 o 
   4 -13   6      299.33      306.03     34.30 o 
   5 -13   6       70.61      106.50     29.14 o 
 -12 -12   6      486.34      537.18    146.77 o 
 -11 -12   6        0.76      -24.02     30.92 o 
 -10 -12   6     2113.13     2079.56     83.80 o 
  -9 -12   6        1.27       -4.85     62.60 o 
  -8 -12   6      208.53      159.36     45.65 o 
  -7 -12   6        9.09        2.53     28.25 o 
  -6 -12   6       25.54      -14.13     19.73 o 
  -5 -12   6      662.86      672.43     37.25 o 
  -4 -12   6       14.35       25.54     21.12 o 
  -3 -12   6     1147.15     1203.30     46.85 o 
  -2 -12   6      107.95      133.20     56.31 o 
  -1 -12   6      862.33      844.94     40.49 o 
   0 -12   6      174.72      201.97     46.07 o 
   1 -12   6      892.72      901.97     42.48 o 
   2 -12   6       75.34       80.74     24.49 o 
   3 -12   6      575.99      513.80     35.68 o 
   4 -12   6        1.49       17.08     24.04 o 
   5 -12   6      428.72      513.52     62.40 o 
   6 -12   6        0.81       27.25     26.35 o 
   7 -12   6     1532.96     1549.34     76.75 o 
 -12 -11   6       53.66       51.56     50.59 o 
 -11 -11   6      940.33      969.40     64.79 o 
 -10 -11   6      926.52     1024.26    111.19 o 
  -9 -11   6       78.21       72.30     31.47 o 
  -8 -11   6     1652.22     1691.81     71.32 o 
  -7 -11   6     1387.32     1423.46     64.96 o 
  -6 -11   6      113.66      103.74     21.72 o 
  -5 -11   6      290.45      281.48     26.99 o 
  -4 -11   6      589.01      532.78     32.02 o 
  -3 -11   6       35.65       23.42     19.27 o 
  -2 -11   6      579.81      535.74     32.00 o 
  -1 -11   6     3928.60     3778.32     85.17 o 
   0 -11   6      225.91      232.23     25.69 o 
   1 -11   6      426.84      393.00     29.91 o 
   2 -11   6      178.73      180.15     25.16 o 
   3 -11   6      188.09      223.17     26.75 o 
   4 -11   6        3.44       -2.54     21.16 o 
   5 -11   6      121.33      116.71     25.60 o 
   6 -11   6      789.20      766.99     43.11 o 
   7 -11   6       77.06       74.65     32.23 o 
   8 -11   6      728.35      797.72     56.97 o 
 -13 -10   6       24.82        6.66     28.77 o 
 -12 -10   6      681.81      657.38     47.89 o 
 -11 -10   6      822.10      866.62     53.30 o 
 -10 -10   6     1275.20     1299.11     63.91 o 
  -9 -10   6      513.35      547.10     43.84 o 
  -8 -10   6      218.61      244.31     34.49 o 
  -7 -10   6      681.10      694.92     54.34 o 
  -6 -10   6       78.36      125.10     20.98 o 
  -5 -10   6      125.36      107.05     20.12 o 
  -4 -10   6      100.03       73.21     20.07 o 
  -3 -10   6      574.66      632.46     32.79 o 
  -2 -10   6      230.49      219.28     23.55 o 
  -1 -10   6       38.96       31.13     17.52 o 
   0 -10   6       13.67       18.77     18.39 o 
   1 -10   6     3252.36     3060.47     72.47 o 
   2 -10   6      408.29      406.12     28.94 o 
   3 -10   6     2077.92     1999.04     57.37 o 
   4 -10   6        8.32        9.47     20.00 o 
   5 -10   6     2004.75     2034.75     60.43 o 
   6 -10   6       14.39       22.92     23.06 o 
   7 -10   6      900.36      975.88     44.30 o 
   8 -10   6      211.51      143.72     37.68 o 
   9 -10   6      432.57      530.88     49.97 o 
 -14  -9   6      518.79      576.41     39.15 o 
 -13  -9   6       74.99       68.78     24.39 o 
 -12  -9   6       55.53       82.88     26.75 o 
 -11  -9   6      254.09      301.47     29.99 o 
 -10  -9   6     1521.82     1570.38     66.01 o 
  -9  -9   6        9.22       13.88     24.76 o 
  -8  -9   6       69.48       74.22     26.00 o 
  -7  -9   6      276.74      329.68     33.60 o 
  -6  -9   6      146.39      141.88     19.87 o 
  -5  -9   6       47.48       77.49     18.63 o 
  -4  -9   6      131.78      128.74     19.90 o 
  -3  -9   6      887.96      865.23     53.04 o 
  -2  -9   6      864.90      861.85     35.77 o 
  -1  -9   6     1470.41     1401.53     44.85 o 
   0  -9   6       43.49       32.46     18.38 o 
   1  -9   6      218.05      210.85     30.59 o 
   2  -9   6       55.36       57.51     21.64 o 
   3  -9   6     1682.85     1593.37     49.50 o 
   4  -9   6      466.07      510.29     30.76 o 
   5  -9   6       13.00        8.36     19.39 o 
   6  -9   6       20.54       14.62     20.81 o 
   7  -9   6     1545.58     1474.54     53.88 o 
   8  -9   6      111.70       94.94     42.27 o 
   9  -9   6      958.72     1066.54     61.44 o 
  10  -9   6      108.17      135.42     34.00 o 
 -14  -8   6        2.36       35.35     39.21 o 
 -13  -8   6       27.66       47.99     22.25 o 
 -12  -8   6      356.84      276.94     55.52 o 
 -11  -8   6        1.55       -7.19     18.17 o 
 -10  -8   6        1.29      -16.70     16.70 o 
  -9  -8   6     2600.19     2499.48     65.49 o 
  -8  -8   6     2627.58     2515.25     64.84 o 
  -7  -8   6      176.23      181.16     22.01 o 
  -6  -8   6        3.33       23.81     22.09 o 
  -5  -8   6       38.03       25.57     18.29 o 
  -4  -8   6      303.88      290.79     22.31 o 
  -3  -8   6       27.81        2.31     15.03 o 
  -2  -8   6      194.90      199.97     20.28 o 
  -1  -8   6     2674.38     2440.58     58.55 o 
   0  -8   6      381.65      406.81     24.92 o 
   1  -8   6     1039.32      899.93     49.61 o 
   2  -8   6      374.38      334.74     24.31 o 
   3  -8   6      188.82      202.32     21.49 o 
   4  -8   6        5.75      -12.92     15.95 o 
   5  -8   6     3998.68     3783.22     81.33 o 
   6  -8   6      162.99      172.85     22.72 o 
   7  -8   6      697.45      682.07     93.23 o 
   8  -8   6     1258.95     1236.29     82.61 o 
   9  -8   6      403.03      446.51     43.47 o 
  10  -8   6        9.82       -6.84     26.88 o 
  11  -8   6      770.17      777.38     79.80 o 
 -14  -7   6      237.83      212.69     39.76 o 
 -13  -7   6      317.32      286.73     28.97 o 
 -12  -7   6        2.55      -17.16     17.16 o 
 -11  -7   6      284.32      264.37     25.74 o 
 -10  -7   6      365.94      278.70     25.52 o 
  -9  -7   6     1059.29     1000.45     39.76 o 
  -8  -7   6        0.70      -10.79     19.89 o 
  -7  -7   6     2455.79     2408.35     60.75 o 
  -6  -7   6     1722.34     1763.43     52.15 o 
  -5  -7   6     1774.45     1783.26     39.37 o 
  -4  -7   6      619.31      675.59     23.46 o 
  -3  -7   6      886.21      870.59     31.61 o 
  -2  -7   6       39.91       28.98     14.18 o 
  -1  -7   6       83.84       49.29     15.14 o 
   0  -7   6      298.54      249.89     20.25 o 
   1  -7   6        8.50        0.25     13.22 o 
   2  -7   6       21.71       17.42     14.42 o 
   3  -7   6     1680.75     1583.24     44.66 o 
   4  -7   6      210.56      189.06     20.08 o 
   5  -7   6       92.40       65.49     17.79 o 
   6  -7   6      231.78      217.61     22.55 o 
   7  -7   6       71.64       76.95     19.38 o 
   8  -7   6     1545.39     1495.33     64.07 o 
   9  -7   6       14.16       -5.12     22.70 o 
  10  -7   6      499.12      526.90     47.90 o 
  11  -7   6       59.89      129.58     32.09 o 
  12  -7   6        1.65      -16.20     27.10 o 
 -15  -6   6      776.63      924.66     97.68 o 
 -14  -6   6      567.88      522.20     95.74 o 
 -13  -6   6       36.94       31.78     20.29 o 
 -12  -6   6       62.31       59.59     24.54 o 
 -11  -6   6      255.52      316.61     26.62 o 
 -10  -6   6        6.84        6.28     15.89 o 
  -9  -6   6      787.14      685.13     32.67 o 
  -8  -6   6       61.46       34.34     16.54 o 
  -7  -6   6       19.97       30.53     15.63 o 
  -6  -6   6     1234.09     1300.98     36.36 o 
  -5  -6   6     4303.56     4153.49     68.57 o 
  -4  -6   6       12.46       29.12     14.50 o 
  -3  -6   6      501.62      542.87     19.84 o 
  -2  -6   6       65.88       68.10      9.54 o 
  -1  -6   6     4142.53     3970.88     80.58 o 
   0  -6   6     1731.47     1626.81     42.57 o 
   1  -6   6     6798.17     6976.10    120.33 o 
   2  -6   6        3.15        7.60     11.83 o 
   3  -6   6      926.53      935.01     44.20 o 
   4  -6   6       89.41      103.36     16.62 o 
   5  -6   6     1510.72     1532.22     72.04 o 
   6  -6   6     1008.70     1064.48     37.68 o 
   7  -6   6       60.26       55.91     17.58 o 
   8  -6   6      458.07      440.02     26.91 o 
   9  -6   6     1081.38      933.67     49.48 o 
  10  -6   6      183.55      133.21     28.66 o 
  11  -6   6        8.79       -2.78     25.16 o 
  12  -6   6     1100.28     1035.21    107.44 o 
  13  -6   6       34.98       66.32     32.62 o 
 -15  -5   6      139.65      177.02     41.29 o 
 -14  -5   6      319.79      371.23     44.20 o 
 -13  -5   6     1113.98     1109.73     44.70 o 
 -12  -5   6       16.16       37.39     18.26 o 
 -11  -5   6      185.89      155.88     21.63 o 
 -10  -5   6       32.81       24.43     21.89 o 
  -9  -5   6     3011.06     2953.03     69.35 o 
  -8  -5   6        5.78        8.91     16.78 o 
  -7  -5   6     1536.13     1431.85     42.54 o 
  -6  -5   6      522.47      521.62     25.26 o 
  -5  -5   6     1019.23     1015.72     26.54 o 
  -4  -5   6       85.00      117.38     11.42 o 
  -3  -5   6     2452.37     2329.23     42.96 o 
  -2  -5   6      138.03      146.53     13.70 o 
  -1  -5   6       35.04       46.70     12.64 o 
   0  -5   6      914.99      978.62     31.07 o 
   1  -5   6     4371.19     4324.21     80.43 o 
   2  -5   6        2.91      -14.61     24.30 o 
   3  -5   6     1492.02     1346.18     41.21 o 
   4  -5   6     2442.43     2522.22     46.01 o 
   5  -5   6      612.67      567.80     25.53 o 
   6  -5   6      430.34      404.85     18.83 o 
   7  -5   6        2.43       19.38     11.82 o 
   8  -5   6     2092.09     1946.32     50.23 o 
   9  -5   6       33.66       40.78     28.77 o 
  10  -5   6      854.36      906.17     54.91 o 
  11  -5   6        2.68      -25.14     25.14 o 
  12  -5   6       62.21       33.97     27.45 o 
  13  -5   6        9.66      -31.61     32.14 o 
  14  -5   6      215.83      205.56     36.74 o 
 -15  -4   6      265.53      338.65     46.63 o 
 -14  -4   6       13.47      -10.86     28.13 o 
 -13  -4   6        0.69      -11.09     17.41 o 
 -12  -4   6       66.03       76.58     18.73 o 
 -11  -4   6     3454.33     3165.12     75.41 o 
 -10  -4   6     1128.85     1103.91     40.83 o 
  -9  -4   6      837.53      798.85     52.74 o 
  -8  -4   6      247.51      254.24     20.49 o 
  -7  -4   6     1325.65     1264.49     39.07 o 
  -6  -4   6       55.70       44.50     13.23 o 
  -5  -4   6      959.64      884.47     31.95 o 
  -4  -4   6     1123.31     1013.74     24.84 o 
  -3  -4   6     1204.88     1208.68     27.13 o 
  -2  -4   6        5.79        2.50      7.34 o 
  -1  -4   6      726.19      601.72     18.12 o 
   0  -4   6     8155.40     8263.48    135.07 o 
   1  -4   6     6376.00     6546.07    145.04 o 
   2  -4   6      594.24      522.91     22.49 o 
   3  -4   6        8.32       -3.92      7.03 o 
   4  -4   6      270.83      288.81     13.85 o 
   5  -4   6       19.34       21.52      9.27 o 
   6  -4   6     1463.55     1459.31     33.68 o 
   7  -4   6      776.36      721.02     22.59 o 
   8  -4   6     1146.49     1081.91     30.63 o 
   9  -4   6      581.88      560.17     47.34 o 
  10  -4   6      337.35      336.69     26.10 o 
  11  -4   6       26.68       -4.90     18.27 o 
  12  -4   6     1142.77     1013.03     44.50 o 
  13  -4   6        5.20      -11.44     29.45 o 
  14  -4   6       18.04       17.69     41.71 o 
 -15  -3   6      248.04      292.63     44.58 o 
 -14  -3   6      889.98      924.50     59.55 o 
 -13  -3   6     1672.24     1608.14     54.31 o 
 -12  -3   6      423.73      427.14     29.18 o 
 -11  -3   6      260.72      220.97     22.26 o 
 -10  -3   6      550.91      501.30     36.61 o 
  -9  -3   6     2464.24     2436.05     59.92 o 
  -8  -3   6      472.28      429.53     26.42 o 
  -7  -3   6      437.85      418.79     22.37 o 
  -6  -3   6     1149.71     1080.64     46.28 o 
  -5  -3   6     3615.93     3568.28     67.25 o 
  -4  -3   6      325.90      305.18     13.67 o 
  -3  -3   6     2758.66     2731.01     55.62 o 
  -2  -3   6     3588.56     3636.14     56.87 o 
  -1  -3   6       62.50       66.92     12.46 o 
   0  -3   6     2657.72     2761.43     45.28 o 
   1  -3   6    14609.76    15321.02    284.58 o 
   2  -3   6      122.58      203.22     20.11 o 
   3  -3   6       55.03       70.99      8.23 o 
   4  -3   6     9775.75    10166.34    140.20 o 
   5  -3   6     3960.31     4132.17     65.35 o 
   6  -3   6     2192.02     2347.36     43.22 o 
   7  -3   6      458.20      538.18     21.21 o 
   8  -3   6     1876.85     1835.01     39.08 o 
   9  -3   6        9.34       14.15     14.73 o 
  10  -3   6      202.82      257.02     51.80 o 
  11  -3   6      464.09      499.22     30.15 o 
  12  -3   6      834.65      793.66     42.67 o 
  13  -3   6       40.39       61.16     22.45 o 
  14  -3   6       43.11       16.02     35.17 o 
  15  -3   6      322.02      361.21     45.84 o 
 -15  -2   6       31.80       36.95     31.82 o 
 -14  -2   6        6.30        6.02     57.78 o 
 -13  -2   6      693.10      691.91     37.97 o 
 -12  -2   6        0.28        5.43     17.38 o 
 -11  -2   6     3007.09     2714.80     67.86 o 
 -10  -2   6        0.86        8.74     14.78 o 
  -9  -2   6      749.53      745.96     32.14 o 
  -8  -2   6      229.60      259.15     20.75 o 
  -7  -2   6     1190.15     1042.86     35.02 o 
  -6  -2   6      193.25      180.40     15.96 o 
  -5  -2   6      973.39     1048.52     33.13 o 
  -4  -2   6     1318.91     1173.21     32.38 o 
  -3  -2   6      320.60      394.32     13.31 o 
  -2  -2   6      516.31      586.89     17.00 o 
  -1  -2   6    13167.10    13163.08    174.89 o 
   0  -2   6     6904.68     6675.99    145.75 o 
   1  -2   6     1563.24     1690.67     41.18 o 
   2  -2   6     1054.32     1043.86     22.38 o 
   3  -2   6      802.42      938.03     25.17 o 
   4  -2   6     1597.93     1677.74     31.56 o 
   5  -2   6      558.67      604.75     21.50 o 
   6  -2   6     3374.05     3111.06     51.91 o 
   7  -2   6     1461.27     1662.00     34.39 o 
   8  -2   6       71.58       73.20     14.17 o 
   9  -2   6     1246.44     1277.20     53.25 o 
  10  -2   6      851.40      813.69     34.22 o 
  11  -2   6        1.89       -7.65     16.38 o 
  12  -2   6        6.65       10.55     18.32 o 
  13  -2   6      125.23      129.10     23.84 o 
  14  -2   6       67.25       99.94     24.73 o 
  15  -2   6        4.82       38.17     31.92 o 
 -15  -1   6       37.62      -29.36     29.36 o 
 -14  -1   6       58.51       87.66     33.11 o 
 -13  -1   6     1243.49     1283.80     65.13 o 
 -12  -1   6      133.69      137.35     25.98 o 
 -11  -1   6      320.66      292.24     23.87 o 
 -10  -1   6      322.18      297.91     23.47 o 
  -9  -1   6     2061.57     1997.76     52.92 o 
  -8  -1   6     1493.55     1483.29     73.00 o 
  -7  -1   6      480.77      558.64     25.69 o 
  -6  -1   6     2049.38     1961.75     61.20 o 
  -5  -1   6     4326.56     4227.79     79.37 o 
  -4  -1   6      133.72      110.64     12.03 o 
  -3  -1   6      293.20      310.67     15.59 o 
  -2  -1   6     4683.49     4656.76     77.49 o 
  -1  -1   6     2496.17     2503.18     40.11 o 
   0  -1   6        0.50       -3.09      5.57 o 
   1  -1   6    22661.92    23756.10    305.48 o 
   2  -1   6     4954.23     4830.02     69.08 o 
   3  -1   6      463.14      440.46     14.57 o 
   4  -1   6     6099.67     6052.49    103.04 o 
   5  -1   6      431.72      491.57     27.84 o 
   6  -1   6      649.33      645.51     18.32 o 
   7  -1   6     1285.04     1327.20     28.46 o 
   8  -1   6     4714.10     4598.69     75.46 o 
   9  -1   6       76.57       70.19     14.80 o 
  10  -1   6      328.61      283.04     22.42 o 
  11  -1   6      178.65      191.56     35.95 o 
  12  -1   6      426.12      460.25     28.57 o 
  13  -1   6        8.43       -1.52     17.70 o 
  14  -1   6       38.64       44.26     22.04 o 
  15  -1   6      128.63      150.54     36.53 o 
  16  -1   6       97.34      119.23     37.87 o 
 -14   0   6      100.55       47.86     38.08 o 
 -13   0   6       87.96      169.94     34.04 o 
 -12   0   6        5.49        5.39     17.81 o 
 -11   0   6      557.04      595.63     31.25 o 
 -10   0   6        9.82       17.51     15.27 o 
  -9   0   6     2951.29     2851.37     65.84 o 
  -8   0   6      191.02      162.92     17.49 o 
  -7   0   6     1681.37     1617.13     42.84 o 
  -6   0   6      310.61      259.15     24.35 o 
  -5   0   6      445.71      401.87     19.27 o 
  -4   0   6     2236.05     2177.03     46.96 o 
  -3   0   6      397.06      487.80     19.84 o 
  -2   0   6     4092.22     4407.38     76.87 o 
  -1   0   6     3174.00     3338.76     45.05 o 
   0   0   6     8569.76     9882.57    131.71 o 
   1   0   6      720.70      756.80     25.74 o 
   2   0   6     2843.22     3000.74     45.38 o 
   3   0   6     1730.22     1837.14     31.05 o 
   4   0   6     2452.97     2458.37     39.60 o 
   5   0   6     1203.89     1296.50     25.63 o 
   6   0   6      665.44      571.72     16.42 o 
   7   0   6     1144.77     1205.15     25.17 o 
   8   0   6       45.78       34.48     15.48 o 
   9   0   6      634.12      672.00     35.17 o 
  10   0   6      697.03      713.60     30.56 o 
  11   0   6      189.36      197.10     24.94 o 
  12   0   6      476.02      380.48     36.14 o 
  13   0   6       11.02       -0.69     17.82 o 
  14   0   6       61.16       96.62     22.54 o 
  15   0   6      231.49      253.57     40.01 o 
  16   0   6      174.10      177.37     39.94 o 
 -14   1   6      219.45      130.20     45.34 o 
 -13   1   6       22.07       11.08     28.18 o 
 -12   1   6      849.52      831.53     48.77 o 
 -11   1   6      728.61      682.75     33.84 o 
 -10   1   6      316.52      351.33     24.86 o 
  -9   1   6     3876.21     3779.52     90.46 o 
  -8   1   6      397.44      474.41     24.62 o 
  -7   1   6     2683.52     2777.69     61.09 o 
  -6   1   6     1794.99     1664.99     41.81 o 
  -5   1   6        2.28       -0.84      9.24 o 
  -4   1   6     2907.99     2823.63     56.25 o 
  -3   1   6     2447.92     2464.34     49.35 o 
  -2   1   6    18405.52    18683.36    284.51 o 
  -1   1   6    13108.52    13833.50    181.05 o 
   0   1   6     6166.86     6266.10     85.75 o 
   1   1   6     4335.23     4633.87     65.12 o 
   2   1   6     6011.96     6238.93     97.30 o 
   3   1   6     1162.52     1173.03     22.48 o 
   4   1   6     1230.32     1142.90     29.30 o 
   5   1   6     9955.40    10199.37    160.55 o 
   6   1   6      404.86      638.26     27.74 o 
   7   1   6      576.09      715.94     25.19 o 
   8   1   6     1986.92     1894.77     45.02 o 
   9   1   6     5066.14     5095.24     94.67 o 
  10   1   6      364.89      365.50     22.64 o 
  11   1   6     1504.79     1464.76     48.46 o 
  12   1   6      890.46      912.42     36.55 o 
  13   1   6     3692.63     3489.71     82.12 o 
  14   1   6        1.66      -17.52     17.52 o 
  15   1   6     1239.47     1355.14     69.29 o 
  16   1   6      231.94      224.40     30.87 o 
  17   1   6        1.83       -3.56     37.46 o 
 -14   2   6       25.63       44.04     33.63 o 
 -13   2   6       32.90       24.16     49.15 o 
 -12   2   6     1158.70     1153.66     77.74 o 
 -11   2   6        6.81       16.98     17.08 o 
 -10   2   6     2952.60     2898.14     82.68 o 
  -9   2   6       61.33       45.43     20.49 o 
  -8   2   6      101.63       95.06     20.52 o 
  -7   2   6     4126.46     4144.49     81.88 o 
  -6   2   6      356.01      429.83     16.00 o 
  -5   2   6      182.87      164.87     10.46 o 
  -4   2   6       66.90       65.63      7.90 o 
  -3   2   6      131.98      154.65      9.24 o 
  -2   2   6     1010.05      933.78     19.97 o 
  -1   2   6       98.48       95.11      7.06 o 
   0   2   6     9099.37     8913.79    118.88 o 
   1   2   6       24.64       42.37      5.67 o 
   2   2   6      271.74      329.73     10.82 o 
   3   2   6     5761.22     5890.98     80.45 o 
   4   2   6    20631.56    21547.74    322.07 o 
   5   2   6     2649.64     2675.37     50.38 o 
   6   2   6     5756.08     6069.97    101.71 o 
   7   2   6     4827.36     4675.46     99.34 o 
   8   2   6     2961.34     2828.01    101.91 o 
   9   2   6       26.48       55.13     12.75 o 
  10   2   6      869.09      808.29     30.78 o 
  11   2   6     1455.27     1475.93     46.06 o 
  12   2   6     5374.22     5118.02    101.10 o 
  13   2   6     1019.42      987.87     55.94 o 
  14   2   6       69.79       82.31     23.23 o 
  15   2   6      665.87      651.79     38.86 o 
  16   2   6        9.62      -26.50     26.50 o 
  17   2   6     1614.18     1636.64     78.67 o 
 -14   3   6      860.78     1015.51     78.36 o 
 -13   3   6       83.95      116.83     33.94 o 
 -12   3   6      176.02      169.41     23.75 o 
 -11   3   6       52.06       32.72     17.98 o 
 -10   3   6      971.68      922.16     38.32 o 
  -9   3   6      440.08      453.83     26.38 o 
  -8   3   6     1454.70     1460.10     43.24 o 
  -7   3   6      157.80      156.59     16.99 o 
  -6   3   6      401.41      508.87     18.75 o 
  -5   3   6       21.93       22.46      8.22 o 
  -4   3   6     9392.38     9812.84    134.85 o 
  -3   3   6     3234.86     3235.66     50.96 o 
  -2   3   6     1404.55     1405.03     26.61 o 
  -1   3   6     3517.10     3534.71     64.15 o 
   0   3   6     3724.68     3571.54     52.12 o 
   1   3   6      119.60      126.43      9.69 o 
   2   3   6     2207.60     2141.95     33.98 o 
   3   3   6      559.23      546.60     13.49 o 
   4   3   6      210.50      231.88      9.93 o 
   5   3   6     5487.09     5345.77     88.91 o 
   6   3   6      402.22      352.45     25.00 o 
   7   3   6      681.34      728.23     23.97 o 
   8   3   6      142.14      117.83     12.83 o 
   9   3   6     3580.24     3531.11     70.39 o 
  10   3   6     2158.99     2049.43     50.36 o 
  11   3   6      737.74      724.96     30.11 o 
  12   3   6       15.72       18.28     14.93 o 
  13   3   6        8.03       13.68     17.85 o 
  14   3   6        2.67      -13.75     13.75 o 
  15   3   6      923.88     1055.74     59.01 o 
  16   3   6        3.85       -7.51     41.84 o 
  17   3   6      429.65      435.64     83.55 o 
 -13   4   6      430.16      410.85     44.11 o 
 -12   4   6     2151.39     2224.44     64.75 o 
 -11   4   6      534.48      559.70     37.53 o 
 -10   4   6     1131.89     1124.14     42.23 o 
  -9   4   6       11.32       35.91     16.70 o 
  -8   4   6     1212.09     1176.70     77.12 o 
  -7   4   6      526.99      545.20     33.58 o 
  -6   4   6      473.98      442.09     18.21 o 
  -5   4   6      687.32      691.90     38.47 o 
  -4   4   6      244.27      273.13     25.58 o 
  -3   4   6       76.28       97.41     11.54 o 
  -2   4   6     1105.50     1048.31     31.14 o 
  -1   4   6      522.38      558.92     15.58 o 
   0   4   6     2930.57     2874.36     52.63 o 
   1   4   6       54.14       53.08      8.48 o 
   2   4   6      267.26      246.25     19.02 o 
   3   4   6      175.50      150.68      7.60 o 
   4   4   6     1878.64     1826.51     30.38 o 
   5   4   6     2247.88     2266.52     36.29 o 
   6   4   6     8863.41    10060.30    135.19 o 
   7   4   6     6110.35     6004.18    102.00 o 
   8   4   6     1564.64     1681.69     40.47 o 
   9   4   6       72.35       44.85     17.29 o 
  10   4   6      413.88      411.90     25.83 o 
  11   4   6     1621.00     1596.25     44.55 o 
  12   4   6      925.76      952.63     36.13 o 
  13   4   6       12.03       17.10     15.59 o 
  14   4   6        0.57       22.45     30.03 o 
  15   4   6      445.54      511.41     44.11 o 
  16   4   6       51.00       85.58     32.46 o 
  17   4   6      596.51      659.07     54.00 o 
 -13   5   6       43.43       61.45     32.24 o 
 -12   5   6      189.21      221.48     35.77 o 
 -11   5   6      137.26       97.18     21.37 o 
 -10   5   6      600.90      586.50     31.62 o 
  -9   5   6      651.05      588.42     30.57 o 
  -8   5   6      239.38      270.47     21.49 o 
  -7   5   6      338.35      322.25     21.63 o 
  -6   5   6        7.84        0.88     11.97 o 
  -5   5   6       62.25       62.57     10.82 o 
  -4   5   6     1326.23     1130.38     28.36 o 
  -3   5   6      504.52      438.97     15.74 o 
  -2   5   6      108.99      134.23     10.74 o 
  -1   5   6     8671.22     9094.44    124.08 o 
   0   5   6     4928.11     4859.81     82.97 o 
   1   5   6      992.49     1023.46     26.07 o 
   2   5   6       86.87      127.05      9.67 o 
   3   5   6     2370.20     2302.59     43.76 o 
   4   5   6        1.10        5.11      5.01 o 
   5   5   6       33.72       56.13      6.67 o 
   6   5   6       10.51       28.11      6.49 o 
   7   5   6     5191.80     5096.36     91.36 o 
   8   5   6      767.38      806.22     22.76 o 
   9   5   6     1881.82     1720.11     32.94 o 
  10   5   6       70.61       55.79     12.80 o 
  11   5   6     1629.12     1550.48     42.91 o 
  12   5   6     3211.47     3168.83    105.27 o 
  13   5   6      484.12      503.10     30.73 o 
  14   5   6     1051.82     1052.47     40.09 o 
  15   5   6      100.29       74.75     28.71 o 
  16   5   6      341.63      397.15     42.31 o 
  17   5   6      474.48      480.26     49.10 o 
 -12   6   6      518.51      570.05     70.35 o 
 -11   6   6       16.99       -5.81     18.93 o 
 -10   6   6      143.47      177.58     23.89 o 
  -9   6   6        9.07      -15.65     15.65 o 
  -8   6   6     2018.58     1782.06     50.16 o 
  -7   6   6     1487.63     1503.42     37.46 o 
  -6   6   6     1119.27     1117.36     30.70 o 
  -5   6   6      180.57      157.07     21.27 o 
  -4   6   6       21.95       20.39      9.59 o 
  -3   6   6      139.56      116.39     10.71 o 
  -2   6   6     2481.56     2277.97     40.26 o 
  -1   6   6     1138.89     1145.23     41.63 o 
   0   6   6       12.71       20.52     11.56 o 
   1   6   6     1271.09     1201.91     30.31 o 
   2   6   6     7890.91     8008.27    128.77 o 
   3   6   6     1465.26     1531.66     33.85 o 
   4   6   6      516.67      472.49     13.79 o 
   5   6   6     5203.41     5090.96     73.35 o 
   6   6   6     1793.85     2064.81     35.93 o 
   7   6   6      864.33      803.55     20.21 o 
   8   6   6       30.71       35.80      8.46 o 
   9   6   6     4180.78     4164.30     65.70 o 
  10   6   6      720.22      688.52     28.07 o 
  11   6   6      780.69      826.32     31.98 o 
  12   6   6     2214.25     2025.07     52.96 o 
  13   6   6       42.43       22.15     17.89 o 
  14   6   6      254.37      256.87     24.53 o 
  15   6   6     1130.88     1164.69     60.91 o 
  16   6   6      184.21      202.70     35.83 o 
  17   6   6       14.11      -29.70     29.70 o 
 -12   7   6      542.68      680.15     82.30 o 
 -11   7   6       35.53       70.03     29.08 o 
 -10   7   6      449.57      529.91     41.80 o 
  -9   7   6      256.96      272.68     25.29 o 
  -8   7   6       25.16       26.48     24.05 o 
  -7   7   6     1561.85     1578.63     41.86 o 
  -6   7   6     4702.55     4513.69    103.24 o 
  -5   7   6      603.81      669.00     33.73 o 
  -4   7   6     1224.97     1188.51     29.99 o 
  -3   7   6     1044.97     1006.62     26.07 o 
  -2   7   6      264.77      240.64     12.60 o 
  -1   7   6     6121.46     5974.63     86.93 o 
   0   7   6     1135.96     1131.43     31.56 o 
   1   7   6        9.99       27.52     10.55 o 
   2   7   6     2839.33     3141.14     59.66 o 
   3   7   6    12259.95    12352.51    192.69 o 
   4   7   6      141.53      182.68     12.28 o 
   5   7   6     1995.10     2115.39     37.50 o 
   6   7   6      953.50     1036.07     23.59 o 
   7   7   6     3139.83     3043.97     53.56 o 
   8   7   6       29.37       24.33      8.52 o 
   9   7   6        4.96       -0.35      8.88 o 
  10   7   6     3396.48     3245.69     67.38 o 
  11   7   6      546.69      560.42     26.61 o 
  12   7   6      341.45      371.25     35.28 o 
  13   7   6     1382.99     1400.96     44.99 o 
  14   7   6      713.08      736.52     34.64 o 
  15   7   6        6.00       21.03     26.41 o 
  16   7   6      110.12      134.34     34.12 o 
  17   7   6      605.24      640.02     53.50 o 
 -11   8   6       43.83       67.46     30.17 o 
 -10   8   6       14.17       15.28     26.27 o 
  -9   8   6        5.13      -22.03     28.52 o 
  -8   8   6      155.99      203.23     30.71 o 
  -7   8   6      262.67      309.04     25.87 o 
  -6   8   6     1816.90     1736.22     50.19 o 
  -5   8   6     2268.52     2241.00     46.87 o 
  -4   8   6     2386.60     2365.47     59.72 o 
  -3   8   6      128.82      138.65     13.03 o 
  -2   8   6     3107.60     3057.08     61.22 o 
  -1   8   6     5855.17     6099.46     89.94 o 
   0   8   6        5.50       12.49      6.82 o 
   1   8   6     1005.64      926.36     28.78 o 
   2   8   6      947.40     1123.20     31.02 o 
   3   8   6     1399.81     1660.79     60.33 o 
   4   8   6       14.35       16.26      6.44 o 
   5   8   6     7348.35     7328.88    184.19 o 
   6   8   6     1084.51     1138.35     26.01 o 
   7   8   6      490.85      493.42     17.64 o 
   8   8   6      743.46      774.49     23.90 o 
   9   8   6     4007.14     3841.87     63.57 o 
  10   8   6     2402.11     2343.75     45.78 o 
  11   8   6      369.92      355.39     22.83 o 
  12   8   6      610.15      565.53     28.22 o 
  13   8   6      775.58      905.64     37.08 o 
  14   8   6      495.36      537.48     53.19 o 
  15   8   6       61.56       81.95     60.29 o 
  16   8   6     2320.12     2316.01     88.63 o 
  17   8   6        1.46      -17.93     29.27 o 
 -10   9   6     1143.01     1189.39     64.37 o 
  -9   9   6      127.43      118.56     31.31 o 
  -8   9   6        0.61       -1.10     29.95 o 
  -7   9   6      347.24      379.14     31.97 o 
  -6   9   6        2.51       15.93     18.89 o 
  -5   9   6      199.38      192.27     22.25 o 
  -4   9   6     1493.27     1455.10     45.46 o 
  -3   9   6     2906.83     2848.27     65.05 o 
  -2   9   6      526.76      530.04     25.70 o 
  -1   9   6     1268.70     1310.37     44.75 o 
   0   9   6       21.95       20.03     12.23 o 
   1   9   6      319.05      283.20     18.30 o 
   2   9   6      235.29      250.09     16.89 o 
   3   9   6     1280.27     1187.96     28.78 o 
   4   9   6      490.15      549.33     17.34 o 
   5   9   6       61.18       20.79      7.68 o 
   6   9   6       19.02       17.11      8.16 o 
   7   9   6     6175.55     5876.43    101.20 o 
   8   9   6      259.92      246.44     14.73 o 
   9   9   6      516.61      502.55     19.93 o 
  10   9   6       58.65       56.75     12.25 o 
  11   9   6      154.82      127.19     17.57 o 
  12   9   6      127.78      132.10     19.17 o 
  13   9   6      111.32      127.68     20.34 o 
  14   9   6       50.05       64.16     20.03 o 
  15   9   6      802.30      897.92     54.50 o 
  16   9   6      226.01      166.46     35.28 o 
  17   9   6       64.45       15.70     32.01 o 
 -10  10   6       72.03       47.82     39.46 o 
  -9  10   6       56.32       50.68     28.52 o 
  -8  10   6        1.26      -25.26     25.26 o 
  -7  10   6      270.15      359.15     30.04 o 
  -6  10   6       95.36      120.78     22.66 o 
  -5  10   6     1196.52     1242.29     45.36 o 
  -4  10   6      130.85      150.05     20.94 o 
  -3  10   6     2769.95     2650.20     63.94 o 
  -2  10   6     1580.61     1624.14     46.47 o 
  -1  10   6     6437.00     6230.32    113.72 o 
   0  10   6      288.72      307.03     21.01 o 
   1  10   6      696.02      679.41     40.66 o 
   2  10   6      854.12      820.74     29.62 o 
   3  10   6     2519.85     2571.16     62.68 o 
   4  10   6       23.67       36.37      8.54 o 
   5  10   6      902.91      764.32     21.90 o 
   6  10   6      441.54      393.43     16.73 o 
   7  10   6     2388.67     2315.78     44.20 o 
   8  10   6     3307.02     3245.13     56.91 o 
   9  10   6       59.97       50.48     11.76 o 
  10  10   6      423.03      488.20     21.40 o 
  11  10   6      538.69      546.91     27.40 o 
  12  10   6     5264.08     5197.51    102.80 o 
  13  10   6      178.03      224.58     23.51 o 
  14  10   6        1.96       28.39     22.52 o 
  15  10   6       81.56       64.49     29.66 o 
  16  10   6      511.43      562.39    157.03 o 
  17  10   6      237.15      219.40     40.53 o 
  -9  11   6      227.46      249.65     50.40 o 
  -8  11   6        6.05       11.58     29.27 o 
  -7  11   6      136.69      134.09     26.53 o 
  -6  11   6       62.47       96.64     23.02 o 
  -5  11   6      780.60      832.37     38.85 o 
  -4  11   6       17.18       25.00     19.05 o 
  -3  11   6     2228.45     2278.99     60.42 o 
  -2  11   6       83.96       84.98     18.07 o 
  -1  11   6     4650.15     4716.89    133.16 o 
   0  11   6       29.22       35.10     15.34 o 
   1  11   6     1729.85     1614.31     44.91 o 
   2  11   6        3.05        2.18     11.47 o 
   3  11   6     1320.43     1157.70     36.77 o 
   4  11   6      875.22      911.44     54.01 o 
   5  11   6      552.97      552.32     46.78 o 
   6  11   6      105.59      106.12     11.89 o 
   7  11   6     4859.20     4771.82     76.83 o 
   8  11   6       12.00       15.81     11.08 o 
   9  11   6      292.98      296.28     18.05 o 
  10  11   6     2744.33     2704.76     53.58 o 
  11  11   6       83.71       80.60     17.84 o 
  12  11   6      402.26      413.08     38.52 o 
  13  11   6       52.09       74.31     23.44 o 
  14  11   6     1131.16     1221.23     45.46 o 
  15  11   6       15.74       82.74     29.94 o 
  16  11   6       30.15       57.73     32.46 o 
  17  11   6        1.66       18.03     33.50 o 
  -8  12   6      159.81      148.59     45.40 o 
  -7  12   6      141.69       99.25     31.86 o 
  -6  12   6      114.85      145.18     32.09 o 
  -5  12   6      120.74      100.60     29.46 o 
  -4  12   6      163.12      178.66     24.75 o 
  -3  12   6      730.38      718.44     35.03 o 
  -2  12   6       80.83       72.57     20.00 o 
  -1  12   6      196.53      196.92     22.75 o 
   0  12   6      560.98      553.44     39.68 o 
   1  12   6       60.65       62.43     17.66 o 
   2  12   6      889.92      885.35     38.37 o 
   3  12   6      352.12      404.36     24.84 o 
   4  12   6      791.57      809.59     32.61 o 
   5  12   6        1.73       -1.89     17.89 o 
   6  12   6     1654.12     1475.85     43.17 o 
   7  12   6      880.87      865.79     33.84 o 
   8  12   6     2097.05     2040.60     53.09 o 
   9  12   6        7.80       17.09     14.74 o 
  10  12   6      122.66      118.67     15.88 o 
  11  12   6      194.93      206.38     19.25 o 
  12  12   6      566.05      580.87     32.13 o 
  13  12   6      111.07      114.14     22.12 o 
  14  12   6      343.72      399.17     29.74 o 
  15  12   6       51.33       54.43     30.86 o 
  16  12   6      160.84      148.38     37.61 o 
  -7  13   6      320.06      321.36     75.29 o 
  -6  13   6      168.20      207.81     35.78 o 
  -5  13   6      462.73      454.88     42.44 o 
  -4  13   6        3.24       50.04     28.88 o 
  -3  13   6      204.55      172.36     32.00 o 
  -2  13   6       41.15      -21.69     24.07 o 
  -1  13   6     1523.13     1655.24     81.61 o 
   0  13   6        1.62      -12.05     16.64 o 
   1  13   6     1501.36     1476.11     46.65 o 
   2  13   6      397.66      399.39     32.26 o 
   3  13   6      675.32      602.43     30.07 o 
   4  13   6        3.70       16.63     18.04 o 
   5  13   6      349.28      370.86     25.41 o 
   6  13   6     1201.45     1394.40     44.26 o 
   7  13   6       51.75       67.24     18.14 o 
   8  13   6     1448.35     1562.99     47.56 o 
   9  13   6      322.69      286.70     24.01 o 
  10  13   6      253.14      243.36     32.05 o 
  11  13   6      529.28      518.39     30.97 o 
  12  13   6     3040.99     3143.87    105.47 o 
  13  13   6      119.63      122.77     33.60 o 
  14  13   6      380.10      415.27     31.19 o 
  15  13   6       84.67       52.55     31.20 o 
  16  13   6       24.26      -17.53     31.38 o 
  -5  14   6       18.91       -6.78     30.99 o 
  -4  14   6      337.36      321.61     41.54 o 
  -3  14   6     3326.32     3294.07    102.73 o 
  -2  14   6      208.12      274.75     37.33 o 
  -1  14   6      239.09      263.88     35.63 o 
   0  14   6     1178.67     1185.51     68.79 o 
   1  14   6      727.85      686.18     43.76 o 
   2  14   6      663.35      606.91     41.92 o 
   3  14   6      100.61      185.46     33.33 o 
   4  14   6     1280.24     1071.19     51.20 o 
   5  14   6        8.16       34.62     25.29 o 
   6  14   6      503.23      577.24     61.89 o 
   7  14   6       19.84       13.34     17.83 o 
   8  14   6     1308.17     1263.80     44.26 o 
   9  14   6     1027.63     1025.62     40.98 o 
  10  14   6       36.36       32.16     20.51 o 
  11  14   6        1.16      -12.78     22.26 o 
  12  14   6      200.89      227.73     32.83 o 
  13  14   6      147.86      205.04     33.26 o 
  14  14   6     1362.28     1463.90     67.56 o 
  15  14   6      190.97      308.18     71.67 o 
  -4  15   6      909.44      906.91     59.01 o 
  -3  15   6      499.21      518.23     86.43 o 
  -2  15   6       72.55      105.26     34.39 o 
  -1  15   6       10.85       62.10     32.12 o 
   0  15   6      127.93      128.56     33.73 o 
   1  15   6       50.98       29.27     27.88 o 
   2  15   6      609.66      601.04     51.47 o 
   3  15   6       17.25      -14.72     21.04 o 
   4  15   6       58.99       -2.95     22.72 o 
   5  15   6        7.83       15.21     24.95 o 
   6  15   6      604.74      499.49     54.47 o 
   7  15   6      322.92      312.89     33.34 o 
   8  15   6     1338.06     1346.32     58.89 o 
   9  15   6       65.38       43.20     21.33 o 
  10  15   6      443.66      417.73     30.96 o 
  11  15   6      299.18      260.99     30.92 o 
  12  15   6     1405.62     1527.30     66.92 o 
  13  15   6      205.24      199.33     48.78 o 
  14  15   6        2.26       21.26     49.03 o 
  -2  16   6      114.56       64.11     50.15 o 
  -1  16   6      562.58      644.72     75.54 o 
   0  16   6      155.66      118.41     33.29 o 
   1  16   6        0.41      -22.86     27.32 o 
   2  16   6      207.40      178.00     34.96 o 
   3  16   6        1.33        0.69     28.65 o 
   4  16   6      338.89      313.49     36.82 o 
   5  16   6       17.17       -4.02     26.21 o 
   6  16   6      244.90      237.09     34.40 o 
   7  16   6       96.93       23.63     27.10 o 
   8  16   6     1775.81     1802.67    108.88 o 
   9  16   6        0.60      -17.95     24.96 o 
  10  16   6     2086.13     2118.12     77.26 o 
  11  16   6       51.27       56.19     29.84 o 
  12  16   6      296.02      305.18     50.15 o 
  13  16   6      524.65      548.07     60.54 o 
   0  17   6      615.03      717.92     55.31 o 
   1  17   6       11.74       53.08     38.21 o 
   2  17   6      579.70      555.78     49.31 o 
   3  17   6        5.13       10.00     31.39 o 
   4  17   6      235.51      231.21     60.91 o 
   5  17   6       43.82       56.78     31.11 o 
   6  17   6      841.49      804.98     53.06 o 
   7  17   6       32.33       27.52     29.27 o 
   8  17   6       44.49       21.25     47.28 o 
   9  17   6      977.82     1021.90     57.10 o 
  10  17   6      446.33      438.69     42.97 o 
  11  17   6       43.41       21.23     29.63 o 
  12  17   6      674.14      826.61     73.04 o 
   3  18   6      257.71      280.68     42.99 o 
   4  18   6      318.91      350.67     43.86 o 
   5  18   6        0.76       -8.32     32.25 o 
   6  18   6       79.47       68.52     46.71 o 
   7  18   6       13.93       28.63     77.80 o 
   8  18   6      280.74      293.10     42.69 o 
   9  18   6       10.64       35.23     33.27 o 
  -4 -15   7      497.85      498.47     40.94 o 
  -3 -15   7      133.47      114.93     30.39 o 
  -2 -15   7       35.76       22.95     27.49 o 
  -8 -14   7      131.71       98.89     41.55 o 
  -7 -14   7       61.22       78.43     39.30 o 
  -6 -14   7       10.05      -30.41     33.46 o 
  -5 -14   7      901.82      905.38     58.51 o 
  -4 -14   7        1.36      -19.46     24.16 o 
  -3 -14   7       91.69       83.17     26.87 o 
  -2 -14   7       92.51       69.84     27.79 o 
  -1 -14   7      863.76      917.91     46.77 o 
   0 -14   7      106.95       92.72     28.69 o 
   1 -14   7      108.11      127.44     29.91 o 
   2 -14   7        0.20       19.11     34.34 o 
 -10 -13   7      905.04     1100.86    107.31 o 
  -9 -13   7      137.98      114.55     37.50 o 
  -8 -13   7        5.49       28.06     43.15 o 
  -7 -13   7      543.88      634.82     56.85 o 
  -6 -13   7      150.81      158.64     38.02 o 
  -5 -13   7      517.55      532.16     69.86 o 
  -4 -13   7     1586.11     1595.53     71.51 o 
  -3 -13   7       30.32        5.30     22.20 o 
  -2 -13   7      363.11      299.89     31.47 o 
  -1 -13   7       19.47        7.87     27.57 o 
   0 -13   7       51.26       43.25     24.39 o 
   1 -13   7      440.44      413.26     34.43 o 
   2 -13   7      406.72      379.68     48.25 o 
   3 -13   7      580.96      604.58     40.23 o 
   4 -13   7        5.38        0.52     25.69 o 
   5 -13   7       26.37       42.06     28.83 o 
 -11 -12   7     1855.92     1864.43    103.81 o 
 -10 -12   7      834.95      968.12     82.30 o 
  -9 -12   7      495.23      714.54     73.04 o 
  -8 -12   7      287.59      383.20     44.15 o 
  -7 -12   7     1827.52     1797.01    101.62 o 
  -6 -12   7      183.87      231.66     38.63 o 
  -5 -12   7      421.57      488.83     33.93 o 
  -4 -12   7      119.12      112.80     25.34 o 
  -3 -12   7      534.53      511.42     41.24 o 
  -2 -12   7       20.07       10.98     22.46 o 
  -1 -12   7      349.37      385.84     31.91 o 
   0 -12   7      102.89      137.28     26.02 o 
   1 -12   7      231.61      280.20     30.10 o 
   2 -12   7       21.15       19.64     27.89 o 
   3 -12   7      896.69      942.51     80.31 o 
   4 -12   7      163.89      216.27     29.65 o 
   5 -12   7      283.08      394.59     37.26 o 
   6 -12   7      482.05      650.36     42.61 o 
 -12 -11   7        8.07        0.53     31.11 o 
 -11 -11   7       20.03       -7.16     30.67 o 
 -10 -11   7      310.51      301.91     51.09 o 
  -9 -11   7      629.21      651.88     50.26 o 
  -8 -11   7       57.14      114.43     33.20 o 
  -7 -11   7      626.70      673.47     49.29 o 
  -6 -11   7      290.26      268.34     50.28 o 
  -5 -11   7     2468.43     2565.83     68.31 o 
  -4 -11   7       12.97        7.25     21.37 o 
  -3 -11   7     1458.46     1484.10     51.03 o 
  -2 -11   7      154.44      175.02     29.55 o 
  -1 -11   7        5.52       -4.47     19.84 o 
   0 -11   7      101.60      129.33     24.16 o 
   1 -11   7       45.14       78.38     31.45 o 
   2 -11   7       17.98        1.76     21.74 o 
   3 -11   7     1335.45     1276.05     50.50 o 
   4 -11   7      458.66      419.99     39.36 o 
   5 -11   7      316.10      295.52     32.06 o 
   6 -11   7       93.91       72.30     27.75 o 
   7 -11   7        1.34      -11.54     31.11 o 
   8 -11   7      567.14      518.66     51.66 o 
 -12 -10   7      124.98       56.78     31.42 o 
 -11 -10   7     1696.38     1767.64     76.67 o 
 -10 -10   7      498.55      428.64     41.33 o 
  -9 -10   7        9.08        8.26     27.10 o 
  -8 -10   7        0.31       22.42     27.53 o 
  -7 -10   7     2419.19     2562.89     87.82 o 
  -6 -10   7        5.40       27.61     30.52 o 
  -5 -10   7      273.14      289.30     32.34 o 
  -4 -10   7       90.95      120.78     26.38 o 
  -3 -10   7      362.83      391.93     28.05 o 
  -2 -10   7      233.92      212.32     32.03 o 
  -1 -10   7     1245.86     1234.25     55.36 o 
   0 -10   7     1997.50     1977.90     73.55 o 
   1 -10   7        3.51        6.74     19.02 o 
   2 -10   7      894.97      962.19     41.31 o 
   3 -10   7        2.85        1.75     20.12 o 
   4 -10   7      150.78      172.67     25.32 o 
   5 -10   7     1023.50     1030.17     49.86 o 
   6 -10   7     3112.31     3109.35     79.20 o 
   7 -10   7        0.46       22.57     24.28 o 
   8 -10   7      661.58      769.19     59.47 o 
   9 -10   7       82.12      156.22     53.34 o 
 -13  -9   7      238.27      263.25     36.55 o 
 -12  -9   7       61.62       88.05     29.76 o 
 -11  -9   7       43.02       34.57     27.55 o 
 -10  -9   7       80.34       43.40     30.64 o 
  -9  -9   7     1186.94     1130.49     69.54 o 
  -8  -9   7       38.97       50.63     26.22 o 
  -7  -9   7      133.97      118.19     32.27 o 
  -6  -9   7      567.01      607.44     43.71 o 
  -5  -9   7     3260.16     3098.86     71.68 o 
  -4  -9   7       93.77       96.84     19.43 o 
  -3  -9   7     5620.98     5323.99    105.08 o 
  -2  -9   7     1940.57     1914.42     54.29 o 
  -1  -9   7      173.64      174.65     21.90 o 
   0  -9   7       14.19       33.57     19.53 o 
   1  -9   7     1122.07     1054.80     40.45 o 
   2  -9   7      539.77      601.26     32.15 o 
   3  -9   7      247.91      246.37     25.13 o 
   4  -9   7       15.82       -6.54     18.82 o 
   5  -9   7       17.29       -3.92     18.66 o 
   6  -9   7       24.72       20.37     21.39 o 
   7  -9   7       23.08       14.22     22.42 o 
   8  -9   7      776.97      769.31     53.33 o 
   9  -9   7      275.72      304.13     33.63 o 
  10  -9   7       17.90       27.91     30.26 o 
 -13  -8   7      579.53      690.69     55.15 o 
 -12  -8   7       22.75       15.75     21.63 o 
 -11  -8   7      345.71      372.77     38.05 o 
 -10  -8   7       43.06       38.53     20.89 o 
  -9  -8   7      780.89      785.37     37.97 o 
  -8  -8   7        1.17       -8.77     17.56 o 
  -7  -8   7      540.99      513.66     38.93 o 
  -6  -8   7      110.69      105.46     25.48 o 
  -5  -8   7      108.51      108.09     29.66 o 
  -4  -8   7     1079.25     1102.03     39.24 o 
  -3  -8   7     1893.77     1930.10     52.89 o 
  -2  -8   7      789.24      749.20     33.34 o 
  -1  -8   7      314.46      249.29     38.50 o 
   0  -8   7     2027.47     2001.38     53.91 o 
   1  -8   7      143.31      170.19     21.23 o 
   2  -8   7     4303.07     4307.28    139.09 o 
   3  -8   7     1127.79     1080.41     40.05 o 
   4  -8   7      375.61      406.83     29.02 o 
   5  -8   7      891.57      769.57     35.73 o 
   6  -8   7     1934.69     1856.92     54.80 o 
   7  -8   7     1103.11     1099.70     44.39 o 
   8  -8   7        1.30       11.50     27.30 o 
   9  -8   7      125.86      112.86     31.96 o 
  10  -8   7      428.78      412.49     41.74 o 
  11  -8   7      106.08       58.19     42.59 o 
 -14  -7   7       31.70       42.57     23.66 o 
 -13  -7   7      466.96      449.59     43.76 o 
 -12  -7   7       59.16       67.82     22.75 o 
 -11  -7   7      306.79      296.85     55.20 o 
 -10  -7   7       41.47       35.59     19.63 o 
  -9  -7   7      194.84      172.84     27.83 o 
  -8  -7   7      132.37      138.55     21.21 o 
  -7  -7   7     1094.26     1056.81     39.71 o 
  -6  -7   7      513.45      527.38     28.22 o 
  -5  -7   7      126.06      107.67     13.69 o 
  -4  -7   7     2791.48     2840.96     84.32 o 
  -3  -7   7     1097.77     1116.17     37.43 o 
  -2  -7   7     1786.44     1648.32     46.92 o 
  -1  -7   7      872.49      941.09     35.52 o 
   0  -7   7      778.18      798.66     32.24 o 
   1  -7   7      716.38      703.22     30.35 o 
   2  -7   7     2449.29     2355.36     57.67 o 
   3  -7   7        0.13       -5.17     15.73 o 
   4  -7   7      720.69      654.86     30.54 o 
   5  -7   7     1132.93     1150.67     45.43 o 
   6  -7   7     5810.56     5527.63    107.06 o 
   7  -7   7      106.23       83.76     21.36 o 
   8  -7   7      907.90      902.74     51.81 o 
   9  -7   7      214.13      171.75     36.27 o 
  10  -7   7      326.49      312.43     48.78 o 
  11  -7   7      267.80      225.95     36.03 o 
  12  -7   7      499.53      542.88     46.95 o 
 -14  -6   7       15.38       36.89     33.63 o 
 -13  -6   7      398.72      392.74     31.60 o 
 -12  -6   7       34.26       43.78     24.94 o 
 -11  -6   7       91.93      107.78     21.73 o 
 -10  -6   7      826.78      736.23     35.64 o 
  -9  -6   7      379.92      315.46     25.41 o 
  -8  -6   7      230.87      216.70     23.83 o 
  -7  -6   7      714.87      807.34     34.69 o 
  -6  -6   7     1529.51     1564.15     56.51 o 
  -5  -6   7      107.02      136.71     13.81 o 
  -4  -6   7      376.68      392.07     22.30 o 
  -3  -6   7      137.31      148.16     13.09 o 
  -2  -6   7     3853.59     3662.15     74.36 o 
  -1  -6   7        1.76        0.39     12.86 o 
   0  -6   7     1313.36     1139.62     51.34 o 
   1  -6   7      123.07      163.85     18.52 o 
   2  -6   7      336.41      356.46     32.99 o 
   3  -6   7      126.95      123.21     17.61 o 
   4  -6   7      358.23      320.87     23.98 o 
   5  -6   7      611.20      555.33     27.54 o 
   6  -6   7     3365.85     3165.97     70.33 o 
   7  -6   7       24.18       54.87     17.65 o 
   8  -6   7      561.78      518.61     32.85 o 
   9  -6   7       38.64       39.80     24.23 o 
  10  -6   7      778.73      740.10     46.64 o 
  11  -6   7       66.10       32.63     27.86 o 
  12  -6   7        4.19        8.63     28.90 o 
  13  -6   7      207.82      204.42     38.18 o 
 -14  -5   7       90.51       64.89     35.40 o 
 -13  -5   7       70.66       57.38     21.96 o 
 -12  -5   7      252.12      292.46     27.31 o 
 -11  -5   7     1708.65     1750.03     55.11 o 
 -10  -5   7      244.16      196.15     22.71 o 
  -9  -5   7        0.94      -14.00     15.27 o 
  -8  -5   7     2318.30     2204.98     64.93 o 
  -7  -5   7      709.17      753.16     32.41 o 
  -6  -5   7      599.59      583.33     27.77 o 
  -5  -5   7      582.11      555.69     26.15 o 
  -4  -5   7      409.80      410.54     19.14 o 
  -3  -5   7     1806.71     1856.63     37.60 o 
  -2  -5   7      326.81      309.42     15.05 o 
  -1  -5   7       52.20       50.18      8.51 o 
   0  -5   7      743.54      721.88     28.52 o 
   1  -5   7      615.67      604.89     26.20 o 
   2  -5   7    16531.08    16604.00    313.86 o 
   3  -5   7      322.01      371.50     28.49 o 
   4  -5   7      592.68      553.99     25.64 o 
   5  -5   7     1031.22      992.71     34.60 o 
   6  -5   7      802.11      831.20     47.56 o 
   7  -5   7     1124.11     1169.81     38.93 o 
   8  -5   7      949.13      804.35     43.56 o 
   9  -5   7      369.92      385.26     33.45 o 
  10  -5   7      597.02      630.10     95.81 o 
  11  -5   7      663.24      613.79     42.58 o 
  12  -5   7      413.44      434.95     40.65 o 
  13  -5   7      590.47      582.26     50.28 o 
  14  -5   7       75.39       20.56     42.71 o 
 -14  -4   7      159.17      176.55     55.78 o 
 -13  -4   7     1222.42     1238.46     62.49 o 
 -12  -4   7      453.29      469.64     31.40 o 
 -11  -4   7        0.17      -15.54     21.07 o 
 -10  -4   7     2174.41     1875.20     54.69 o 
  -9  -4   7      208.62      134.89     20.21 o 
  -8  -4   7      248.78      261.70     26.07 o 
  -7  -4   7      232.39      230.08     23.39 o 
  -6  -4   7     3446.01     3467.68     73.10 o 
  -5  -4   7        5.36       -2.05      8.63 o 
  -4  -4   7      623.15      563.19     26.86 o 
  -3  -4   7       51.71       55.64      9.90 o 
  -2  -4   7     2870.06     2712.05     47.41 o 
  -1  -4   7      273.92      286.21     13.63 o 
   0  -4   7       10.33       25.60     11.70 o 
   1  -4   7     3435.63     3450.55     67.79 o 
   2  -4   7     1626.47     1690.58     55.84 o 
   3  -4   7      705.29      715.98     20.25 o 
   4  -4   7     5729.04     5666.16     92.50 o 
   5  -4   7        8.14       -4.88      8.90 o 
   6  -4   7      197.72      236.30     30.74 o 
   7  -4   7      236.18      192.74     15.08 o 
   8  -4   7       31.43        6.19     16.73 o 
   9  -4   7      666.23      655.37     31.44 o 
  10  -4   7       88.36       56.13     19.56 o 
  11  -4   7     1523.98     1490.42     61.29 o 
  12  -4   7      316.87      314.00     35.24 o 
  13  -4   7       49.93       44.72     29.02 o 
  14  -4   7        4.54       28.55     28.93 o 
 -14  -3   7     1371.33     1507.00     75.41 o 
 -13  -3   7       42.89       40.83     20.49 o 
 -12  -3   7        2.06        9.23     18.43 o 
 -11  -3   7      210.76      264.54     25.38 o 
 -10  -3   7      556.96      494.94     28.70 o 
  -9  -3   7      126.17      121.84     18.44 o 
  -8  -3   7     2310.32     2306.96    102.20 o 
  -7  -3   7        5.19       11.98     12.86 o 
  -6  -3   7        1.74       18.95     14.31 o 
  -5  -3   7     2585.02     2759.45     59.71 o 
  -4  -3   7     8183.82     7884.01    189.87 o 
  -3  -3   7     1652.84     1830.41     35.32 o 
  -2  -3   7     3469.67     3606.67     57.52 o 
  -1  -3   7     2602.27     2666.19     45.43 o 
   0  -3   7        8.10       48.38      7.95 o 
   1  -3   7      648.32      653.59     23.99 o 
   2  -3   7     4757.98     4746.10     71.62 o 
   3  -3   7     2840.61     2812.76     47.55 o 
   4  -3   7       22.49       25.05      8.29 o 
   5  -3   7     2891.65     2857.36     49.60 o 
   6  -3   7      560.43      506.99     19.26 o 
   7  -3   7     1102.00     1135.52     29.23 o 
   8  -3   7     1790.77     1760.77     53.74 o 
   9  -3   7     1454.43     1503.00     45.58 o 
  10  -3   7      106.05       98.19     18.88 o 
  11  -3   7       16.79       41.87     19.51 o 
  12  -3   7       16.76        4.19     21.30 o 
  13  -3   7      580.93      605.34     35.95 o 
  14  -3   7       67.21      111.86     40.99 o 
  15  -3   7       81.83       77.60     31.18 o 
 -14  -2   7      625.03      571.46     51.25 o 
 -13  -2   7      253.54      264.07     31.35 o 
 -12  -2   7      671.87      702.43     35.53 o 
 -11  -2   7      270.64      283.49     24.79 o 
 -10  -2   7     1208.57     1133.53     40.64 o 
  -9  -2   7      201.48      178.16     20.44 o 
  -8  -2   7     1175.59     1102.53     38.07 o 
  -7  -2   7       85.10      100.66     15.35 o 
  -6  -2   7     3523.59     3381.16     70.04 o 
  -5  -2   7      233.06      312.59     18.83 o 
  -4  -2   7      813.79      822.82     39.76 o 
  -3  -2   7     1145.23     1221.39     25.62 o 
  -2  -2   7    15992.32    16537.11    384.78 o 
  -1  -2   7     2892.67     2912.62     47.46 o 
   0  -2   7    10644.96    11229.62    334.73 o 
   1  -2   7       22.80       54.17      7.38 o 
   2  -2   7     5270.95     5308.39     82.48 o 
   3  -2   7      264.42      269.63     15.02 o 
   4  -2   7     1850.56     1806.94     34.16 o 
   5  -2   7       27.15       11.17      7.90 o 
   6  -2   7      593.29      651.28     20.65 o 
   7  -2   7       67.28       56.22     10.28 o 
   8  -2   7        2.59        5.37     12.78 o 
   9  -2   7      271.93      262.28     21.85 o 
  10  -2   7      272.81      285.53     57.93 o 
  11  -2   7      898.54      921.70     49.96 o 
  12  -2   7        5.66       13.67     17.78 o 
  13  -2   7       80.66       76.32     21.98 o 
  14  -2   7      170.38      191.87     49.76 o 
  15  -2   7      355.06      407.18     34.06 o 
 -14  -1   7       54.90       22.68     66.23 o 
 -13  -1   7      238.49      272.88     44.01 o 
 -12  -1   7       13.17        7.10     17.84 o 
 -11  -1   7       61.96       40.62     18.23 o 
 -10  -1   7      686.35      605.52     44.58 o 
  -9  -1   7       50.50       30.45     15.99 o 
  -8  -1   7      842.68      811.98     40.27 o 
  -7  -1   7      316.75      327.36     21.10 o 
  -6  -1   7     3433.04     3266.29     81.24 o 
  -5  -1   7        2.98        1.49      9.99 o 
  -4  -1   7    17344.71    17864.12    278.42 o 
  -3  -1   7      236.76      320.57     29.42 o 
  -2  -1   7     3712.06     4201.84     92.57 o 
  -1  -1   7     1335.04     1333.65     26.57 o 
   0  -1   7      685.08      654.27     17.49 o 
   1  -1   7      514.43      478.06     15.06 o 
   2  -1   7     1683.75     1642.73     29.89 o 
   3  -1   7     1362.53     1230.12     25.06 o 
   4  -1   7     2905.60     2974.22     50.62 o 
   5  -1   7       20.59       26.40      7.74 o 
   6  -1   7       21.52       46.02      9.04 o 
   7  -1   7     2804.34     2679.69     61.78 o 
   8  -1   7      133.76      117.91     14.97 o 
   9  -1   7       42.59       61.05     15.33 o 
  10  -1   7       42.86       37.47     16.14 o 
  11  -1   7     2564.00     2328.51     70.66 o 
  12  -1   7      104.83      104.88     20.06 o 
  13  -1   7      152.59      185.03     24.67 o 
  14  -1   7      252.11      297.25     28.94 o 
  15  -1   7        2.84      -20.17     20.17 o 
  16  -1   7        0.99        7.51     33.56 o 
 -14   0   7      200.92      233.18     40.03 o 
 -13   0   7      389.33      399.53     31.68 o 
 -12   0   7      911.78      881.12     40.00 o 
 -11   0   7      187.03      174.61     23.43 o 
 -10   0   7     1081.19     1048.15     39.75 o 
  -9   0   7       24.42       10.03     14.62 o 
  -8   0   7      978.18      924.10     34.91 o 
  -7   0   7       81.85       95.01     15.36 o 
  -6   0   7      326.20      305.44     19.26 o 
  -5   0   7     2038.19     2144.38     49.05 o 
  -4   0   7       66.28       49.47     11.03 o 
  -3   0   7     1218.95     1456.48     36.07 o 
  -2   0   7    14744.32    15189.11    203.95 o 
  -1   0   7      958.54     1068.81     22.16 o 
   0   0   7     3364.41     3607.34     54.32 o 
   1   0   7      306.02      310.50     12.46 o 
   2   0   7     4764.13     5007.77     71.62 o 
   3   0   7     2864.88     2827.78     44.45 o 
   4   0   7      143.13      193.39     10.00 o 
   5   0   7     6189.48     5962.04     85.16 o 
   6   0   7       48.19       54.58      8.05 o 
   7   0   7     1375.86     1448.48     52.84 o 
   8   0   7      653.51      702.51     34.32 o 
   9   0   7     3395.83     3153.02    115.43 o 
  10   0   7     1874.88     1773.51     48.55 o 
  11   0   7      867.28      835.88     48.94 o 
  12   0   7      931.19      923.48     59.59 o 
  13   0   7        1.22      -16.00     16.57 o 
  14   0   7        1.71       25.70     20.31 o 
  15   0   7      838.23      897.88     42.97 o 
  16   0   7       30.91        4.86     30.29 o 
 -14   1   7       47.77       62.31     34.00 o 
 -13   1   7      232.73      228.30     37.42 o 
 -12   1   7       89.28      117.73     23.99 o 
 -11   1   7      322.21      346.51     43.23 o 
 -10   1   7     1839.17     1866.02     72.74 o 
  -9   1   7      679.14      694.94     31.78 o 
  -8   1   7      192.09      189.16     22.18 o 
  -7   1   7      575.71      518.38     24.81 o 
  -6   1   7     1175.31     1136.07     34.87 o 
  -5   1   7      476.58      429.86     23.03 o 
  -4   1   7     1122.80     1126.04     43.48 o 
  -3   1   7    10863.32    10922.40    174.92 o 
  -2   1   7     1359.18     1337.20     27.44 o 
  -1   1   7       42.11       69.88      6.55 o 
   0   1   7     8562.33     9128.62    122.86 o 
   1   1   7     9102.88     9173.25    123.06 o 
   2   1   7     5319.27     5732.47     79.98 o 
   3   1   7    10506.50    10820.00    143.77 o 
   4   1   7      323.17      360.40     12.09 o 
   5   1   7      447.63      536.95     19.35 o 
   6   1   7     2110.54     2258.29     47.33 o 
   7   1   7     3564.64     3258.45     63.92 o 
   8   1   7     1672.55     1809.92     44.40 o 
   9   1   7      384.29      392.77     28.94 o 
  10   1   7      546.94      576.28     27.35 o 
  11   1   7     3213.13     3231.93     72.05 o 
  12   1   7      400.52      443.77     27.23 o 
  13   1   7       52.12       78.12     19.50 o 
  14   1   7      825.29      797.84     90.86 o 
  15   1   7       91.71      100.32     24.09 o 
  16   1   7      202.77      238.42     41.24 o 
  17   1   7      175.60      206.04     39.28 o 
 -14   2   7      185.98      226.20     65.79 o 
 -13   2   7       99.42       46.39     29.99 o 
 -12   2   7     1398.23     1368.19     50.21 o 
 -11   2   7      483.52      480.78     30.68 o 
 -10   2   7      178.15      184.15     28.34 o 
  -9   2   7      439.93      443.10     27.07 o 
  -8   2   7     4788.08     4672.31     95.70 o 
  -7   2   7      538.29      594.22     27.05 o 
  -6   2   7      168.90      190.43     16.59 o 
  -5   2   7      200.28      204.94     10.94 o 
  -4   2   7     2063.69     2150.76     37.63 o 
  -3   2   7      234.12      208.08     10.28 o 
  -2   2   7      319.86      306.74     15.07 o 
  -1   2   7     4371.36     4144.77     60.88 o 
   0   2   7     2877.47     3043.63     46.41 o 
   1   2   7      137.37      150.79      8.07 o 
   2   2   7     2067.51     2258.43     43.06 o 
   3   2   7      253.86      219.67     10.40 o 
   4   2   7      592.31      623.43     15.25 o 
   5   2   7    12348.90    12156.96    319.25 o 
   6   2   7     4037.97     4492.35     79.35 o 
   7   2   7      514.72      623.95     42.08 o 
   8   2   7      638.79      670.83     25.44 o 
   9   2   7     2637.79     2640.24     86.92 o 
  10   2   7     1441.70     1353.14     40.17 o 
  11   2   7     4005.16     3933.67     81.56 o 
  12   2   7        6.75       10.76     19.37 o 
  13   2   7      154.42      162.73     21.53 o 
  14   2   7       75.24       86.10     21.00 o 
  15   2   7      216.66      272.14     27.94 o 
  16   2   7      180.88      217.69     30.72 o 
  17   2   7        0.27      -18.49     29.34 o 
 -13   3   7      303.01      319.63     56.22 o 
 -12   3   7     1594.28     1556.33     71.38 o 
 -11   3   7      141.87       86.81     21.11 o 
 -10   3   7      876.36      893.54     37.95 o 
  -9   3   7      752.41      756.03     34.15 o 
  -8   3   7      154.96      190.48     21.11 o 
  -7   3   7     4546.68     4466.18     88.10 o 
  -6   3   7     1754.72     1687.38     45.55 o 
  -5   3   7      901.76      892.13     26.86 o 
  -4   3   7      981.29     1098.15     51.47 o 
  -3   3   7     7178.85     7086.38    100.13 o 
  -2   3   7      425.34      489.08     15.35 o 
  -1   3   7       85.44       83.91      7.65 o 
   0   3   7        1.37       -0.69      4.99 o 
   1   3   7     3775.56     3630.83     53.24 o 
   2   3   7     1351.21     1360.15     24.41 o 
   3   3   7        4.12        2.93      5.19 o 
   4   3   7     5935.57     6048.27     83.68 o 
   5   3   7      145.18      256.66     16.00 o 
   6   3   7    16296.19    18406.54    280.79 o 
   7   3   7     1163.32     1067.27     45.16 o 
   8   3   7       48.15       34.95     13.57 o 
   9   3   7      755.91      700.15     27.47 o 
  10   3   7     3162.78     3060.96     79.96 o 
  11   3   7      578.73      561.30     26.87 o 
  12   3   7      938.11      889.09     51.67 o 
  13   3   7       29.74       30.00     16.93 o 
  14   3   7      819.14      867.27     37.69 o 
  15   3   7      325.12      337.81     29.26 o 
  16   3   7       45.58       -1.90     28.09 o 
  17   3   7      597.10      683.25     54.31 o 
 -13   4   7      489.99      475.14     47.03 o 
 -12   4   7        5.74       -5.81     19.38 o 
 -11   4   7       69.82       42.72     20.58 o 
 -10   4   7      198.17      173.67     22.39 o 
  -9   4   7       17.36       33.01     21.81 o 
  -8   4   7        3.05        2.23     23.76 o 
  -7   4   7      138.84      125.89     19.80 o 
  -6   4   7       26.98       35.44     10.69 o 
  -5   4   7       30.13       24.01      9.64 o 
  -4   4   7      321.37      369.14     15.29 o 
  -3   4   7     2705.85     2487.92     42.85 o 
  -2   4   7      271.50      312.27     12.81 o 
  -1   4   7     4955.06     4734.69     69.14 o 
   0   4   7     1563.13     1543.27     29.10 o 
   1   4   7       75.95       84.34      8.94 o 
   2   4   7     1512.62     1519.35     33.02 o 
   3   4   7     7531.78     7496.38    101.65 o 
   4   4   7     2946.87     3232.72     56.03 o 
   5   4   7    13295.69    13904.06    182.74 o 
   6   4   7      513.33      482.99     20.62 o 
   7   4   7      676.40      876.57     27.11 o 
   8   4   7     2454.20     2768.67     56.79 o 
   9   4   7     1647.07     1597.21     41.25 o 
  10   4   7      840.10      772.21     29.38 o 
  11   4   7      844.86      815.02     32.03 o 
  12   4   7      608.42      668.78     31.23 o 
  13   4   7      185.30      188.72     22.47 o 
  14   4   7       39.12       72.97     17.44 o 
  15   4   7      123.41      138.17     22.18 o 
  16   4   7     1265.70     1388.37    136.70 o 
  17   4   7       43.55      134.29     34.80 o 
 -12   5   7      672.10      732.41     62.93 o 
 -11   5   7      104.44      121.51     34.59 o 
 -10   5   7      324.53      212.41     27.93 o 
  -9   5   7      622.79      626.16     31.55 o 
  -8   5   7     1597.09     1609.71     47.16 o 
  -7   5   7        0.21       23.12     14.08 o 
  -6   5   7        1.25       -6.78     12.05 o 
  -5   5   7      739.80      754.28     27.66 o 
  -4   5   7        8.96        1.02      8.63 o 
  -3   5   7     3589.12     3518.42     57.22 o 
  -2   5   7      113.71      117.97     12.37 o 
  -1   5   7     3645.69     3721.77     57.10 o 
   0   5   7     9344.96     9385.20    149.43 o 
   1   5   7     7293.10     6941.12    113.08 o 
   2   5   7        8.87        8.24      6.70 o 
   3   5   7      122.74      112.65      7.17 o 
   4   5   7     4987.25     5045.37     71.72 o 
   5   5   7     1632.00     1374.79     25.94 o 
   6   5   7     9143.20    10137.79    229.29 o 
   7   5   7       58.93      130.44      8.83 o 
   8   5   7     4864.61     4820.26     72.40 o 
   9   5   7       26.57       35.31     12.06 o 
  10   5   7       78.77       55.95     14.57 o 
  11   5   7      709.47      672.29     29.74 o 
  12   5   7      811.37      776.60     32.92 o 
  13   5   7      211.70      212.15     24.44 o 
  14   5   7     1264.47     1353.37     63.02 o 
  15   5   7       41.69       50.31     20.66 o 
  16   5   7      419.35      474.88     57.03 o 
  17   5   7       44.41       53.40     30.84 o 
 -12   6   7      456.98      486.16     75.04 o 
 -11   6   7      304.44      299.78     37.21 o 
 -10   6   7       90.57      115.62     22.70 o 
  -9   6   7       15.71       -7.81     17.81 o 
  -8   6   7      274.28      237.84     22.19 o 
  -7   6   7     4685.75     4461.54     90.18 o 
  -6   6   7      169.53      145.37     14.72 o 
  -5   6   7      262.58      270.75     16.26 o 
  -4   6   7       47.24       52.63     14.77 o 
  -3   6   7     3742.06     3529.96     58.10 o 
  -2   6   7       60.85       70.66      8.94 o 
  -1   6   7      504.17      407.01     14.22 o 
   0   6   7     1793.41     1890.32     69.23 o 
   1   6   7       16.28       11.83     16.08 o 
   2   6   7        1.07        5.82      7.95 o 
   3   6   7     4588.71     4577.15     93.61 o 
   4   6   7     1526.91     1397.77     25.89 o 
   5   6   7     4999.90     5397.27     77.01 o 
   6   6   7      541.82      799.86     19.95 o 
   7   6   7      678.39      660.88     18.58 o 
   8   6   7      253.94      268.96     12.73 o 
   9   6   7        1.41        5.67      7.61 o 
  10   6   7     3979.75     3846.69     82.68 o 
  11   6   7        0.99        4.06     13.16 o 
  12   6   7        1.89       -8.03     17.42 o 
  13   6   7      120.55      118.41     19.63 o 
  14   6   7     2250.17     2278.65     61.03 o 
  15   6   7        0.10       -0.69     18.70 o 
  16   6   7      671.23      695.76     50.73 o 
  17   6   7        1.16       21.46     30.89 o 
  18   6   7      314.77      292.90     54.22 o 
 -11   7   7      123.83      126.87     32.06 o 
 -10   7   7       11.03      -23.71     23.71 o 
  -9   7   7      317.33      369.08     36.23 o 
  -8   7   7      137.19      166.93     32.08 o 
  -7   7   7        1.34       -0.53     15.21 o 
  -6   7   7      273.42      276.41     18.46 o 
  -5   7   7     3197.22     3123.95     71.45 o 
  -4   7   7      171.12      193.10     14.31 o 
  -3   7   7      640.64      650.28     21.12 o 
  -2   7   7      434.49      428.09     22.67 o 
  -1   7   7     4245.05     4276.31     65.91 o 
   0   7   7     2537.58     2772.19     89.75 o 
   1   7   7     5086.25     5211.22     91.31 o 
   2   7   7      249.02      174.75     13.38 o 
   3   7   7      320.40      283.79     15.30 o 
   4   7   7     3439.00     3557.74     68.56 o 
   5   7   7     1051.99     1059.44     31.12 o 
   6   7   7       19.97       41.58      7.92 o 
   7   7   7      562.14      600.43     29.14 o 
   8   7   7     1386.96     1346.91     29.00 o 
   9   7   7     1745.38     1741.43     35.37 o 
  10   7   7     1372.85     1374.73     39.10 o 
  11   7   7      859.35      871.32     47.07 o 
  12   7   7     1075.98     1048.80     37.27 o 
  13   7   7      440.84      425.99     26.79 o 
  14   7   7     1856.79     1770.48     52.72 o 
  15   7   7      146.75      158.43     23.69 o 
  16   7   7     1164.62     1251.76     65.85 o 
  17   7   7       86.38       70.58     34.90 o 
  18   7   7      102.30       37.07     35.38 o 
 -11   8   7        1.27      -26.39     26.39 o 
 -10   8   7        0.80       20.52     29.70 o 
  -9   8   7      484.22      424.27     40.00 o 
  -8   8   7      195.54      205.81     31.22 o 
  -7   8   7      302.51      351.10     33.83 o 
  -6   8   7      874.53      809.91     46.86 o 
  -5   8   7        9.27        5.98     15.46 o 
  -4   8   7       62.18       54.55     16.34 o 
  -3   8   7     1153.80     1169.38     48.36 o 
  -2   8   7     1167.88     1136.68     62.68 o 
  -1   8   7        8.33       17.82     12.34 o 
   0   8   7     4289.29     4277.07     80.48 o 
   1   8   7      792.18      779.37     26.91 o 
   2   8   7     1709.71     1835.53     42.23 o 
   3   8   7      561.38      484.96     20.51 o 
   4   8   7     4916.80     4598.50     68.07 o 
   5   8   7       13.24       19.01      6.59 o 
   6   8   7     5608.12     5446.94     80.56 o 
   7   8   7      218.92      231.91     17.17 o 
   8   8   7     1724.59     1680.56     34.42 o 
   9   8   7      831.46      809.82     23.73 o 
  10   8   7     1971.35     1977.77     49.04 o 
  11   8   7      877.10      924.97     33.70 o 
  12   8   7       16.72       47.13     21.61 o 
  13   8   7       81.35       66.04     17.60 o 
  14   8   7      290.56      323.84     26.68 o 
  15   8   7      370.15      363.95     39.48 o 
  16   8   7      438.74      419.97     42.24 o 
  17   8   7      193.81      253.58     72.85 o 
 -10   9   7      126.57      175.29     36.43 o 
  -9   9   7       34.18      -11.22     26.91 o 
  -8   9   7      195.42      218.00     33.36 o 
  -7   9   7     1081.30     1053.43    115.57 o 
  -6   9   7     1112.19     1038.82     41.30 o 
  -5   9   7     4892.01     4962.24    100.11 o 
  -4   9   7       83.64       77.01     18.34 o 
  -3   9   7        1.86        3.21     14.71 o 
  -2   9   7     5333.07     5428.20    102.27 o 
  -1   9   7      133.90      139.24     16.38 o 
   0   9   7      190.04      205.54     28.59 o 
   1   9   7      345.05      394.64     20.98 o 
   2   9   7     2848.70     2815.80     61.31 o 
   3   9   7       64.24       93.09     12.66 o 
   4   9   7      309.98      340.52     12.77 o 
   5   9   7     1494.03     1413.94     29.17 o 
   6   9   7     2867.85     2869.92     48.93 o 
   7   9   7        0.04        9.75      8.34 o 
   8   9   7     3861.70     3791.69     62.56 o 
   9   9   7       42.70       28.95     10.52 o 
  10   9   7     2328.47     2334.26     46.37 o 
  11   9   7      361.01      300.66     21.87 o 
  12   9   7     2805.61     2621.86     63.26 o 
  13   9   7       29.74        6.40     17.44 o 
  14   9   7        4.91       24.93     18.15 o 
  15   9   7       47.17       28.57     20.47 o 
  16   9   7       66.40      120.28     33.65 o 
  17   9   7      129.42      126.57     38.90 o 
  -9  10   7      983.78     1100.44     59.80 o 
  -8  10   7        8.24       66.51     27.61 o 
  -7  10   7     1338.56     1278.21     59.91 o 
  -6  10   7     1309.95     1348.84     48.90 o 
  -5  10   7      120.62      119.40     21.75 o 
  -4  10   7      135.79      140.42     23.37 o 
  -3  10   7     3219.73     3150.64     93.38 o 
  -2  10   7     4919.75     4735.43     94.25 o 
  -1  10   7      626.16      647.67     29.46 o 
   0  10   7     2533.00     2591.68     59.47 o 
   1  10   7       31.46       42.60     13.64 o 
   2  10   7      210.32      186.13     17.19 o 
   3  10   7        0.26       -2.25     11.34 o 
   4  10   7     3048.97     2854.97     52.09 o 
   5  10   7      214.06      218.99     17.55 o 
   6  10   7      340.13      333.34     15.18 o 
   7  10   7        0.23       13.67      9.47 o 
   8  10   7       10.31        6.05     11.55 o 
   9  10   7      766.59      748.51     25.29 o 
  10  10   7      254.97      255.81     17.11 o 
  11  10   7      645.81      644.52     29.74 o 
  12  10   7      176.97      159.07     21.81 o 
  13  10   7      289.79      244.31     24.02 o 
  14  10   7      868.17      920.53     40.15 o 
  15  10   7      592.00      617.74     35.61 o 
  16  10   7      159.59       93.56     36.77 o 
  17  10   7      187.21      185.59     41.02 o 
  -8  11   7      184.22      139.88     33.15 o 
  -7  11   7      848.65      924.59     52.59 o 
  -6  11   7        2.30        3.06     20.63 o 
  -5  11   7      938.15      959.94     41.71 o 
  -4  11   7      294.09      367.15     33.41 o 
  -3  11   7      246.35      242.16     23.82 o 
  -2  11   7      742.70      840.38     35.81 o 
  -1  11   7       10.15       23.84     15.87 o 
   0  11   7       40.04       32.81     15.47 o 
   1  11   7      335.52      265.42     20.44 o 
   2  11   7     1458.25     1402.51     41.70 o 
   3  11   7       63.36       30.00     14.21 o 
   4  11   7      145.87      187.09     18.23 o 
   5  11   7      429.42      447.52     24.02 o 
   6  11   7     5537.23     5547.52    102.06 o 
   7  11   7       46.62       49.79     16.22 o 
   8  11   7     3310.44     3121.74     60.04 o 
   9  11   7      848.36      870.57     27.50 o 
  10  11   7       15.16        2.18     12.13 o 
  11  11   7     1547.82     1560.27     77.20 o 
  12  11   7     1400.91     1397.89     71.09 o 
  13  11   7      637.26      699.43     33.96 o 
  14  11   7        1.66      -18.28     18.28 o 
  15  11   7      185.74      191.98     34.36 o 
  16  11   7      271.89      269.03     41.13 o 
  17  11   7      133.54      119.22     36.41 o 
  -7  12   7      430.78      403.36     52.91 o 
  -6  12   7      175.63      167.69     27.46 o 
  -5  12   7       57.38       67.45     23.10 o 
  -4  12   7        6.31      -18.65     18.65 o 
  -3  12   7      315.52      237.50     25.19 o 
  -2  12   7     4612.96     4577.23     95.95 o 
  -1  12   7      136.76      113.00     19.45 o 
   0  12   7      121.54      113.45     20.84 o 
   1  12   7       45.18       65.55     17.13 o 
   2  12   7      298.12      305.79     22.93 o 
   3  12   7      124.49      151.20     18.52 o 
   4  12   7     1001.33     1127.89     37.95 o 
   5  12   7       84.87      116.55     18.19 o 
   6  12   7     1075.24     1120.98     38.45 o 
   7  12   7        2.38       11.33     14.83 o 
   8  12   7       51.80       47.28     15.98 o 
   9  12   7     1130.46     1112.08     41.79 o 
  10  12   7        4.59       10.70     13.20 o 
  11  12   7       41.10       12.92     30.29 o 
  12  12   7      928.01      918.82     37.98 o 
  13  12   7       35.23        1.45     17.86 o 
  14  12   7      373.09      386.76     30.20 o 
  15  12   7      771.18      893.60     74.48 o 
  16  12   7        9.23      -26.53     30.18 o 
  -6  13   7      565.19      628.59     48.05 o 
  -5  13   7       11.35       -5.58     27.81 o 
  -4  13   7     1905.02     1928.63     74.09 o 
  -3  13   7       52.51       77.81     28.91 o 
  -2  13   7     1534.90     1489.64     50.95 o 
  -1  13   7       36.39       41.19     19.19 o 
   0  13   7     1680.49     1618.81     49.30 o 
   1  13   7      101.79      100.89     20.23 o 
   2  13   7      937.39      847.26     36.14 o 
   3  13   7      143.72      147.95     36.41 o 
   4  13   7      104.05      103.84     18.99 o 
   5  13   7      245.54      225.05     28.58 o 
   6  13   7      765.35      813.17     34.89 o 
   7  13   7      132.74      121.20     19.16 o 
   8  13   7        0.85        2.48     17.87 o 
   9  13   7      273.32      260.00     31.26 o 
  10  13   7      298.78      255.33     24.02 o 
  11  13   7      314.96      301.01     26.21 o 
  12  13   7       22.47        1.98     24.03 o 
  13  13   7     1364.17     1385.95     89.43 o 
  14  13   7      214.48      209.38     26.75 o 
  15  13   7      128.10      192.42     36.65 o 
  16  13   7        0.61      -24.05     29.82 o 
  -5  14   7       30.12       47.84     96.49 o 
  -4  14   7      537.07      543.95     46.34 o 
  -3  14   7        0.39       11.30     28.82 o 
  -2  14   7     1944.65     2090.64    124.70 o 
  -1  14   7      563.43      506.58     41.55 o 
   0  14   7        3.24       12.97     68.98 o 
   1  14   7      284.52      258.53     33.07 o 
   2  14   7     1409.14     1323.89     45.21 o 
   3  14   7       38.05       33.19     18.59 o 
   4  14   7      233.96      212.81     23.27 o 
   5  14   7       42.93       30.00     17.82 o 
   6  14   7     1437.42     1412.92     49.93 o 
   7  14   7       46.25       88.29     22.58 o 
   8  14   7     1306.58     1336.37     70.26 o 
   9  14   7      307.01      326.68     50.80 o 
  10  14   7      332.68      331.36     27.10 o 
  11  14   7     2671.08     2747.52     70.34 o 
  12  14   7       46.99       24.37     25.28 o 
  13  14   7      434.57      358.27     38.28 o 
  14  14   7        4.19       57.67     58.41 o 
  15  14   7      662.39      811.72     87.68 o 
  -4  15   7      176.87      166.31     46.84 o 
  -3  15   7      390.12      450.84     46.40 o 
  -2  15   7     2433.36     2182.43     83.54 o 
  -1  15   7      196.70      124.91     33.37 o 
   0  15   7     1612.84     1581.48     68.96 o 
   1  15   7        8.12      -17.75     26.26 o 
   2  15   7        8.90       23.74     26.75 o 
   3  15   7      455.11      410.74     45.59 o 
   4  15   7      248.82      269.30     34.96 o 
   5  15   7      125.95      108.35     28.20 o 
   6  15   7       32.58       39.22     24.37 o 
   7  15   7     1396.74     1378.91     70.51 o 
   8  15   7      413.91      369.78     28.56 o 
   9  15   7       59.13       62.28     22.20 o 
  10  15   7      406.83      434.51     31.18 o 
  11  15   7      964.05      997.36     44.24 o 
  12  15   7       90.81      142.50     32.57 o 
  13  15   7     1111.14     1243.21     62.75 o 
  14  15   7       70.71      122.57     34.22 o 
  15  15   7      176.07      232.64     65.04 o 
  -2  16   7        4.23       -6.61     33.34 o 
  -1  16   7     1245.76     1235.13     66.54 o 
   0  16   7      505.65      483.53     45.34 o 
   1  16   7      606.34      588.38     58.60 o 
   2  16   7      889.88      810.95     68.73 o 
   3  16   7      277.09      263.76     36.83 o 
   4  16   7      132.98       95.97     30.34 o 
   5  16   7      495.83      546.03     55.91 o 
   6  16   7      167.18      228.24     32.75 o 
   7  16   7        5.52       17.86     25.50 o 
   8  16   7      104.83       67.28     29.02 o 
   9  16   7      187.75      211.64     92.68 o 
  10  16   7       74.43       67.92     28.63 o 
  11  16   7     2065.99     2165.74     77.60 o 
  12  16   7      442.91      462.72     42.80 o 
  13  16   7       48.03       72.92     32.75 o 
  14  16   7      395.33      446.38     72.42 o 
   0  17   7        8.46       -1.35     33.45 o 
   1  17   7      129.58      168.62     37.59 o 
   2  17   7        1.35       21.00     31.08 o 
   3  17   7      412.30      408.75     43.91 o 
   4  17   7       67.54       42.03     50.59 o 
   5  17   7      304.42      260.04     38.07 o 
   6  17   7        2.29      -10.05     28.10 o 
   7  17   7      705.62      708.79     52.22 o 
   8  17   7        5.48       29.49     29.60 o 
   9  17   7      291.56      273.64     37.16 o 
  10  17   7      595.93      579.05     91.37 o 
  11  17   7     1436.59     1438.85     67.94 o 
  12  17   7        1.83        7.50     40.65 o 
   3  18   7      195.55      255.12     50.90 o 
   4  18   7        4.05        4.74     46.78 o 
   5  18   7      347.87      342.47     43.19 o 
   6  18   7        2.38        2.20     31.85 o 
   7  18   7      476.19      466.39     45.79 o 
   8  18   7      115.29       82.43     34.23 o 
   9  18   7     1679.53     1986.56     80.06 o 
  10  18   7      825.21      910.52     57.09 o 
  -6 -14   8      717.61      856.54     62.01 o 
  -5 -14   8      365.19      319.68     56.60 o 
  -4 -14   8       60.22       -2.62     25.67 o 
  -3 -14   8     2056.60     2001.65    133.70 o 
  -2 -14   8      191.26      176.67     49.90 o 
  -1 -14   8     1153.03     1232.17     63.13 o 
   0 -14   8      255.12      265.43     35.10 o 
   1 -14   8       36.12       56.50     28.97 o 
  -9 -13   8      221.50      276.21    102.37 o 
  -8 -13   8      287.15      273.33     44.14 o 
  -7 -13   8      297.52      305.48     45.47 o 
  -6 -13   8       99.28      180.77     43.03 o 
  -5 -13   8       85.23       94.93     36.69 o 
  -4 -13   8      403.25      404.66     35.26 o 
  -3 -13   8       39.81       53.42     25.22 o 
  -2 -13   8      588.14      528.71     38.60 o 
  -1 -13   8        5.10       -8.69     23.51 o 
   0 -13   8       87.59      118.58     28.80 o 
   1 -13   8       13.22        1.53     24.64 o 
   2 -13   8      187.05      228.41     32.34 o 
   3 -13   8      156.07      191.62     37.65 o 
   4 -13   8        6.53       19.10     32.42 o 
 -10 -12   8        2.57      -22.29     32.25 o 
  -9 -12   8       73.62      139.99     38.63 o 
  -8 -12   8      102.53       96.80     54.47 o 
  -7 -12   8     1334.52     1328.06     69.87 o 
  -6 -12   8     2105.02     2069.88     84.00 o 
  -5 -12   8      222.34      213.41     39.25 o 
  -4 -12   8      250.61      220.73     29.12 o 
  -3 -12   8      713.56      800.61     41.64 o 
  -2 -12   8     1861.75     1936.13     62.87 o 
  -1 -12   8       61.58       61.25     24.75 o 
   0 -12   8      134.21      149.47     27.39 o 
   1 -12   8      113.07       56.49     25.97 o 
   2 -12   8        5.50       25.87     25.24 o 
   3 -12   8        0.01      -17.46     23.67 o 
   4 -12   8     1566.90     1580.01     65.78 o 
   5 -12   8      375.82      282.77     34.69 o 
   6 -12   8       13.53       17.59     27.23 o 
 -11 -11   8     1709.39     1898.49    104.87 o 
 -10 -11   8       30.14       48.11     33.75 o 
  -9 -11   8       63.28       75.12     44.65 o 
  -8 -11   8      862.71      942.28     58.93 o 
  -7 -11   8       26.99      -12.67     29.17 o 
  -6 -11   8        2.15       19.94     29.63 o 
  -5 -11   8      435.21      428.62     43.56 o 
  -4 -11   8       81.38      100.73     44.41 o 
  -3 -11   8      519.33      508.30     40.39 o 
  -2 -11   8     2614.13     2490.26     68.60 o 
  -1 -11   8      212.78      169.10     26.80 o 
   0 -11   8     1741.04     1785.99     61.69 o 
   1 -11   8      215.93      213.85     28.41 o 
   2 -11   8     1673.88     1506.52     54.40 o 
   3 -11   8      167.83      172.62     27.98 o 
   4 -11   8      421.18      379.08     33.66 o 
   5 -11   8       15.20       34.28     39.03 o 
   6 -11   8      623.25      606.94     48.22 o 
   7 -11   8     1119.18     1143.15     67.25 o 
 -12 -10   8      161.85      119.43     34.05 o 
 -11 -10   8       11.12       46.49     31.54 o 
 -10 -10   8      612.56      598.14     48.69 o 
  -9 -10   8      673.64      689.28     61.04 o 
  -8 -10   8     1145.89     1313.73     86.99 o 
  -7 -10   8       53.89       51.85     29.39 o 
  -6 -10   8     1013.96     1094.38     59.07 o 
  -5 -10   8      115.00       98.30     30.27 o 
  -4 -10   8      104.35       94.33     21.63 o 
  -3 -10   8      939.76      868.36     39.75 o 
  -2 -10   8     2631.31     2582.60     83.07 o 
  -1 -10   8      238.82      263.92     26.87 o 
   0 -10   8      937.29      882.95     48.86 o 
   1 -10   8      906.76      924.23     41.72 o 
   2 -10   8      129.49      151.17     25.90 o 
   3 -10   8      164.35      158.08     28.04 o 
   4 -10   8      124.15      137.99     25.05 o 
   5 -10   8       64.06       51.70     28.20 o 
   6 -10   8        0.10      -11.83     23.40 o 
   7 -10   8      931.30      950.19     59.51 o 
   8 -10   8       61.08      135.03     39.12 o 
   9 -10   8      178.09      191.17     37.87 o 
 -12  -9   8       24.00      -14.80     46.90 o 
 -11  -9   8       47.38       43.89     29.59 o 
 -10  -9   8       32.13       50.28     29.15 o 
  -9  -9   8       82.03       34.33     42.27 o 
  -8  -9   8      664.96      689.93     47.80 o 
  -7  -9   8      274.97      322.68     37.61 o 
  -6  -9   8      779.94      952.90     87.93 o 
  -5  -9   8       59.74       29.42     26.60 o 
  -4  -9   8      591.42      604.21     45.16 o 
  -3  -9   8      242.97      262.38     25.15 o 
  -2  -9   8       49.26       45.43     21.03 o 
  -1  -9   8      134.40      170.04     22.86 o 
   0  -9   8      654.37      694.80     35.03 o 
   1  -9   8      155.25      176.15     24.04 o 
   2  -9   8     4071.38     3992.86    107.79 o 
   3  -9   8      493.20      486.10     31.92 o 
   4  -9   8      863.31      894.02     40.56 o 
   5  -9   8       67.32       68.60     22.16 o 
   6  -9   8      237.51      264.62     29.02 o 
   7  -9   8       25.79        6.67     21.64 o 
   8  -9   8        4.76       18.14     51.78 o 
   9  -9   8      222.85      205.11     70.85 o 
  10  -9   8     1311.37     1374.07     69.11 o 
 -13  -8   8       50.31       69.05     25.11 o 
 -12  -8   8      608.37      575.13     37.60 o 
 -11  -8   8       30.38       13.65     22.02 o 
 -10  -8   8       37.11       83.38     28.29 o 
  -9  -8   8      186.35      117.90     29.30 o 
  -8  -8   8     1908.45     1803.94     70.10 o 
  -7  -8   8        5.27       37.24     23.86 o 
  -6  -8   8      383.23      446.27     38.31 o 
  -5  -8   8     1099.64     1088.54     53.56 o 
  -4  -8   8        1.65        9.44     16.66 o 
  -3  -8   8        1.17        3.83     16.57 o 
  -2  -8   8     1822.85     1659.44     74.47 o 
  -1  -8   8       80.10       45.15     17.74 o 
   0  -8   8      534.26      585.30     31.37 o 
   1  -8   8      326.38      367.62     27.08 o 
   2  -8   8      562.15      522.63     30.30 o 
   3  -8   8      140.98      113.47     21.58 o 
   4  -8   8      134.82      138.85     25.82 o 
   5  -8   8     1224.92     1192.43     44.77 o 
   6  -8   8        8.27       -4.14     20.55 o 
   7  -8   8     2306.77     2242.65     63.65 o 
   8  -8   8       65.98       56.86     32.83 o 
   9  -8   8      459.06      464.34     41.33 o 
  10  -8   8       43.58       45.57     29.80 o 
  11  -8   8      883.01      964.81     58.94 o 
 -13  -7   8        1.04      -16.83     21.80 o 
 -12  -7   8      108.05      131.93     25.59 o 
 -11  -7   8       86.90       75.67     22.83 o 
 -10  -7   8     1132.76     1138.68     78.91 o 
  -9  -7   8      379.04      472.83     33.41 o 
  -8  -7   8      319.67      305.96     47.35 o 
  -7  -7   8      202.29      257.70     24.11 o 
  -6  -7   8     3306.26     3348.80     95.91 o 
  -5  -7   8      781.85      776.57     44.26 o 
  -4  -7   8    13246.44    13045.20    211.96 o 
  -3  -7   8        6.93        3.75     15.17 o 
  -2  -7   8        5.32       -3.19     14.86 o 
  -1  -7   8     1191.75     1174.15     44.76 o 
   0  -7   8     2541.29     2424.46     65.25 o 
   1  -7   8       54.74       42.30     27.44 o 
   2  -7   8      469.44      494.40     28.25 o 
   3  -7   8      503.15      495.74     28.91 o 
   4  -7   8       89.51       55.35     20.41 o 
   5  -7   8      170.34      207.51     29.53 o 
   6  -7   8      136.62      169.17     23.05 o 
   7  -7   8     3808.81     3728.04     83.16 o 
   8  -7   8      343.14      352.95     51.66 o 
   9  -7   8      127.69      123.02     32.02 o 
  10  -7   8       66.74      134.69     32.12 o 
  11  -7   8      180.24      180.65     35.77 o 
  12  -7   8       57.23       78.70     33.84 o 
 -14  -6   8      258.76      253.63     40.18 o 
 -13  -6   8       16.71        2.97     21.56 o 
 -12  -6   8      522.95      587.05     47.19 o 
 -11  -6   8      225.65      211.86     26.53 o 
 -10  -6   8      128.31      159.69     23.45 o 
  -9  -6   8      112.99       30.39     18.71 o 
  -8  -6   8     2251.76     2134.07     75.66 o 
  -7  -6   8       30.82       12.00     15.63 o 
  -6  -6   8       42.71       28.45     20.09 o 
  -5  -6   8     1536.97     1384.76     42.52 o 
  -4  -6   8     1144.95     1160.16     30.88 o 
  -3  -6   8      444.09      439.37     23.72 o 
  -2  -6   8      330.78      301.31     21.18 o 
  -1  -6   8     3041.42     3031.74    108.48 o 
   0  -6   8        1.62       -1.20     13.74 o 
   1  -6   8      318.39      363.31     30.86 o 
   2  -6   8     2336.45     2269.51     80.14 o 
   3  -6   8      621.73      696.62     57.71 o 
   4  -6   8        3.44       -0.43     17.73 o 
   5  -6   8     2446.75     2450.49     60.43 o 
   6  -6   8       41.46       20.23     17.73 o 
   7  -6   8       45.06       36.64     18.36 o 
   8  -6   8      274.63      271.39     39.52 o 
   9  -6   8       82.43      128.00     29.27 o 
  10  -6   8      138.82       98.60     29.36 o 
  11  -6   8      876.28      811.28     51.22 o 
  12  -6   8        3.88      -14.31     27.09 o 
  13  -6   8     1211.77     1274.13     66.32 o 
 -14  -5   8      201.03      216.48     28.63 o 
 -13  -5   8       72.58       71.51     22.62 o 
 -12  -5   8     1099.76      963.36     43.55 o 
 -11  -5   8       11.99       21.97     18.24 o 
 -10  -5   8      289.56      365.99     38.66 o 
  -9  -5   8      524.49      490.34     29.86 o 
  -8  -5   8      231.01      205.46     21.93 o 
  -7  -5   8      246.93      277.60     25.90 o 
  -6  -5   8     1782.88     1825.31     50.09 o 
  -5  -5   8      313.47      319.20     22.04 o 
  -4  -5   8     3391.87     3388.69     66.61 o 
  -3  -5   8      102.07       61.93     11.10 o 
  -2  -5   8       26.93       38.43     10.83 o 
  -1  -5   8      346.36      362.49     16.17 o 
   0  -5   8     1645.24     1602.05     43.61 o 
   1  -5   8     2264.64     2167.18     52.44 o 
   2  -5   8       87.45      102.89     17.34 o 
   3  -5   8     1753.61     1652.22     45.45 o 
   4  -5   8      171.21      149.33     18.54 o 
   5  -5   8      280.36      308.01     22.21 o 
   6  -5   8      119.56      107.07     18.21 o 
   7  -5   8     5835.15     5685.06    105.92 o 
   8  -5   8        0.84        4.67     39.46 o 
   9  -5   8       48.83       65.40     24.40 o 
  10  -5   8      114.65       78.81     38.90 o 
  11  -5   8     1058.83      969.84    114.75 o 
  12  -5   8        0.05        9.17     27.33 o 
  13  -5   8      923.83      939.42     55.01 o 
 -14  -4   8     1051.57     1055.59     64.94 o 
 -13  -4   8        6.01       12.74     18.33 o 
 -12  -4   8      508.80      477.02     51.23 o 
 -11  -4   8      396.30      389.99     28.96 o 
 -10  -4   8      242.74      231.15     23.87 o 
  -9  -4   8      968.23      915.47     38.17 o 
  -8  -4   8      591.64      501.28     28.26 o 
  -7  -4   8      323.75      391.48     24.49 o 
  -6  -4   8       67.97       58.17     15.01 o 
  -5  -4   8     6583.89     6601.23    119.60 o 
  -4  -4   8     3632.31     3660.98     61.10 o 
  -3  -4   8       30.41       27.42      9.70 o 
  -2  -4   8        8.91       -2.64      8.71 o 
  -1  -4   8     4223.84     4026.96     65.07 o 
   0  -4   8      319.29      352.02     14.60 o 
   1  -4   8     1502.95     1577.15     41.98 o 
   2  -4   8        3.26      -10.96     12.68 o 
   3  -4   8     3252.06     3362.30     56.50 o 
   4  -4   8       23.69       26.84      9.86 o 
   5  -4   8     2337.79     2261.95     87.61 o 
   6  -4   8       33.93       55.15     11.89 o 
   7  -4   8        4.39       14.66     14.16 o 
   8  -4   8      495.23      481.70     34.89 o 
   9  -4   8      232.95      267.65     80.80 o 
  10  -4   8      965.82      929.45     69.23 o 
  11  -4   8      178.27      115.98     28.48 o 
  12  -4   8      180.06      283.44     60.85 o 
  13  -4   8       65.58       30.38     30.89 o 
  14  -4   8       13.52       -2.12     33.33 o 
 -14  -3   8        1.90       36.93     31.81 o 
 -13  -3   8       21.30       18.55     20.47 o 
 -12  -3   8      205.88      221.49     25.63 o 
 -11  -3   8      181.23      166.70     22.82 o 
 -10  -3   8      911.86      974.15     39.75 o 
  -9  -3   8      262.52      177.68     22.90 o 
  -8  -3   8      131.62      171.60     20.32 o 
  -7  -3   8      198.71      242.18     26.74 o 
  -6  -3   8      197.60      183.68     23.25 o 
  -5  -3   8     1039.00     1005.69     49.73 o 
  -4  -3   8      142.47      137.18     12.79 o 
  -3  -3   8     7635.68     7693.75    110.54 o 
  -2  -3   8      786.47      815.39     30.41 o 
  -1  -3   8       43.84       32.19      9.04 o 
   0  -3   8       13.13       15.18      7.75 o 
   1  -3   8     9371.84     9309.98    223.30 o 
   2  -3   8       72.90       92.94      8.65 o 
   3  -3   8     2354.85     2273.92     37.37 o 
   4  -3   8        0.36       15.49      9.11 o 
   5  -3   8      395.07      347.93     16.34 o 
   6  -3   8       34.35       24.21     11.08 o 
   7  -3   8      283.94      274.29     16.39 o 
   8  -3   8        2.87       21.44     15.61 o 
   9  -3   8       54.90       46.07     15.87 o 
  10  -3   8        5.11       14.73     18.30 o 
  11  -3   8     1103.37     1179.92     44.76 o 
  12  -3   8      439.11      442.87     31.37 o 
  13  -3   8      500.14      497.36     68.98 o 
  14  -3   8       86.78       60.15     40.65 o 
  15  -3   8        8.63       28.96     29.99 o 
 -14  -2   8     2918.16     3072.29    125.26 o 
 -13  -2   8       89.31       58.88     21.73 o 
 -12  -2   8        4.34        5.43     18.76 o 
 -11  -2   8     1093.65     1123.00     43.67 o 
 -10  -2   8      132.34      132.64     20.31 o 
  -9  -2   8       10.59        4.95     15.94 o 
  -8  -2   8      948.71     1011.18     37.11 o 
  -7  -2   8      828.36      861.78     46.01 o 
  -6  -2   8       30.59       34.29     13.18 o 
  -5  -2   8      776.55      748.90     49.08 o 
  -4  -2   8       54.91       25.44     11.59 o 
  -3  -2   8     4219.02     4162.56     64.56 o 
  -2  -2   8       39.82       42.19      9.30 o 
  -1  -2   8     4170.18     3935.82     90.08 o 
   0  -2   8     1442.57     1605.89     31.71 o 
   1  -2   8     3537.53     3737.23     76.92 o 
   2  -2   8       16.52       17.81      6.74 o 
   3  -2   8     9339.10     9173.61    127.55 o 
   4  -2   8      174.42      247.82     12.67 o 
   5  -2   8     1089.82     1044.67     25.74 o 
   6  -2   8       23.60       23.11      9.29 o 
   7  -2   8     1889.89     1847.48     38.24 o 
   8  -2   8       45.94       49.49     14.22 o 
   9  -2   8      195.26      201.76     20.14 o 
  10  -2   8     1412.63     1310.04     51.15 o 
  11  -2   8      165.87      170.18     22.23 o 
  12  -2   8      641.20      639.14     67.30 o 
  13  -2   8      231.66      237.10     26.99 o 
  14  -2   8       33.90       23.14     22.07 o 
  15  -2   8       37.27       70.28     25.40 o 
 -14  -1   8      117.78      112.00     35.70 o 
 -13  -1   8       23.82       22.04     25.41 o 
 -12  -1   8      226.76      251.64     34.37 o 
 -11  -1   8     1214.67     1166.96     74.40 o 
 -10  -1   8       53.30       65.76     18.74 o 
  -9  -1   8      457.42      424.78     33.13 o 
  -8  -1   8      297.16      278.36     22.15 o 
  -7  -1   8      226.29      228.54     19.41 o 
  -6  -1   8      946.39      974.83     41.92 o 
  -5  -1   8    11363.99    11119.42    281.87 o 
  -4  -1   8       51.08       69.45     22.29 o 
  -3  -1   8      505.58      474.90     14.31 o 
  -2  -1   8      609.74      681.92     18.40 o 
  -1  -1   8     1897.92     2351.94     42.98 o 
   0  -1   8      909.73      925.12     28.18 o 
   1  -1   8     2458.11     2477.04     42.03 o 
   2  -1   8     3810.50     3982.53    103.75 o 
   3  -1   8       44.57       41.20     12.11 o 
   4  -1   8      669.07      651.04     18.70 o 
   5  -1   8      877.27      817.87     21.88 o 
   6  -1   8     1494.82     1529.89     32.02 o 
   7  -1   8     2988.13     2915.09     50.80 o 
   8  -1   8     2052.56     2101.14     51.28 o 
   9  -1   8     1925.58     1873.65     49.62 o 
  10  -1   8       57.35       80.91     24.70 o 
  11  -1   8       27.14       27.59     17.79 o 
  12  -1   8     1862.51     1883.89     78.55 o 
  13  -1   8       86.42       79.14     21.51 o 
  14  -1   8       97.16       99.06     23.62 o 
  15  -1   8       74.65       70.42     40.89 o 
  16  -1   8       27.43       50.35     24.77 o 
 -14   0   8      180.97      106.49     35.93 o 
 -13   0   8      709.03      810.54     59.00 o 
 -12   0   8      256.92      208.33     25.37 o 
 -11   0   8      407.30      413.16     29.31 o 
 -10   0   8      207.71      169.69     22.41 o 
  -9   0   8      170.78      144.76     19.90 o 
  -8   0   8        3.01       -3.31     13.47 o 
  -7   0   8     3482.61     3425.66     73.42 o 
  -6   0   8      684.07      710.16     28.86 o 
  -5   0   8        2.39       -1.33     10.73 o 
  -4   0   8       12.94       11.45     10.52 o 
  -3   0   8    21801.75    22491.48    345.49 o 
  -2   0   8     2547.84     2586.71     42.55 o 
  -1   0   8    12608.90    12686.03    250.88 o 
   0   0   8      652.52      634.73     26.66 o 
   1   0   8    24939.53    26859.22    346.56 o 
   2   0   8     1446.42     1653.11     30.53 o 
   3   0   8      873.14      741.09     19.85 o 
   4   0   8     1611.51     1564.49     29.87 o 
   5   0   8      627.11      732.12     19.37 o 
   6   0   8       13.02        7.36      7.64 o 
   7   0   8       12.93       22.53      8.21 o 
   8   0   8      607.57      629.24     26.22 o 
   9   0   8     1199.95     1170.12     51.99 o 
  10   0   8      909.04      853.55     53.40 o 
  11   0   8     5284.42     5073.90    145.88 o 
  12   0   8       21.30        2.58     17.11 o 
  13   0   8      213.28      183.05     24.25 o 
  14   0   8       60.97       93.02     31.88 o 
  15   0   8      140.17      113.01     24.31 o 
  16   0   8      906.78      994.58     52.39 o 
 -13   1   8       23.05       15.61     21.55 o 
 -12   1   8        2.13       33.65     20.73 o 
 -11   1   8     1943.58     1737.49     76.44 o 
 -10   1   8       62.02       77.82     19.97 o 
  -9   1   8      368.09      375.15     25.68 o 
  -8   1   8      643.74      675.89     30.75 o 
  -7   1   8       13.62       27.21     13.71 o 
  -6   1   8      121.06      100.52     14.85 o 
  -5   1   8     9562.94     9120.75    153.88 o 
  -4   1   8       70.08       69.48     14.67 o 
  -3   1   8     1253.67     1299.95     34.66 o 
  -2   1   8      581.24      501.85     14.85 o 
  -1   1   8     1402.96     1276.63     25.44 o 
   0   1   8      480.87      457.90     14.95 o 
   1   1   8      853.28      829.93     19.55 o 
   2   1   8     1745.50     1643.09     30.53 o 
   3   1   8     8644.68     9361.38    126.52 o 
   4   1   8     1957.58     1970.28     38.56 o 
   5   1   8      747.92      917.50     20.64 o 
   6   1   8       20.65        2.46      7.33 o 
   7   1   8       68.44       22.15     10.37 o 
   8   1   8     1197.55     1041.01     32.90 o 
   9   1   8       27.91       34.72     13.81 o 
  10   1   8      443.37      436.44     32.85 o 
  11   1   8     4468.35     4380.24     89.72 o 
  12   1   8     4967.28     4695.95     96.61 o 
  13   1   8       53.01       45.10     19.36 o 
  14   1   8       11.12        3.92     18.87 o 
  15   1   8        8.57       -4.57     20.36 o 
  16   1   8     1181.35     1220.47     56.16 o 
  17   1   8      220.00      214.41     50.72 o 
 -13   2   8      511.56      487.72     46.82 o 
 -12   2   8       31.21       12.44     20.62 o 
 -11   2   8       18.37       37.87     19.06 o 
 -10   2   8       43.33       24.46     17.16 o 
  -9   2   8     1552.78     1568.22     52.78 o 
  -8   2   8      834.30      813.32     33.70 o 
  -7   2   8      339.08      356.92     22.81 o 
  -6   2   8      154.29      139.85     16.18 o 
  -5   2   8     1294.55     1210.18     61.58 o 
  -4   2   8     1358.52     1430.96     36.32 o 
  -3   2   8     7420.89     7329.77    103.40 o 
  -2   2   8      418.03      373.77     13.54 o 
  -1   2   8     5776.61     6167.33     87.46 o 
   0   2   8      338.24      306.17     17.71 o 
   1   2   8     4471.46     4670.80     67.61 o 
   2   2   8     3602.34     3564.78     53.36 o 
   3   2   8     9440.72     9885.84    132.49 o 
   4   2   8    11739.80    12184.97    166.43 o 
   5   2   8     3343.99     3651.39     55.02 o 
   6   2   8     2650.39     2714.59     54.12 o 
   7   2   8     6132.37     6335.53    136.05 o 
   8   2   8     1350.14     1166.19     33.89 o 
   9   2   8      449.88      417.93     27.31 o 
  10   2   8     3760.04     3669.16     75.77 o 
  11   2   8      207.09      209.39     20.75 o 
  12   2   8      609.33      613.62     30.28 o 
  13   2   8        0.36       10.34     16.47 o 
  14   2   8     1211.24     1145.46     44.61 o 
  15   2   8        0.52       11.85     20.79 o 
  16   2   8      345.86      318.41     30.42 o 
  17   2   8      267.21      260.73     34.42 o 
 -13   3   8      267.24      306.33     41.76 o 
 -12   3   8       25.32       -1.14     20.44 o 
 -11   3   8     1592.64     1601.96     53.68 o 
 -10   3   8       18.75       19.74     17.62 o 
  -9   3   8      243.81      260.45     24.86 o 
  -8   3   8      769.74      754.26     32.85 o 
  -7   3   8     1551.98     1514.75     43.91 o 
  -6   3   8      117.17      105.20     15.62 o 
  -5   3   8      988.82      959.19     39.81 o 
  -4   3   8      401.01      361.14     14.91 o 
  -3   3   8       34.11       24.02      8.76 o 
  -2   3   8      659.87      651.82     18.30 o 
  -1   3   8    10977.81    11100.28    168.67 o 
   0   3   8       42.94       70.66      9.71 o 
   1   3   8     1252.86     1332.79     25.29 o 
   2   3   8     3278.45     3268.51     55.48 o 
   3   3   8     2080.46     2320.82     37.65 o 
   4   3   8      683.85      706.35     17.17 o 
   5   3   8      170.79      194.38      9.20 o 
   6   3   8      155.08       61.34     12.58 o 
   7   3   8       81.10       85.59     15.22 o 
   8   3   8        6.67       24.52     12.76 o 
   9   3   8      369.55      377.66     21.01 o 
  10   3   8      542.65      569.70     25.93 o 
  11   3   8      209.58      219.67     20.26 o 
  12   3   8       15.86       -0.10     15.42 o 
  13   3   8      480.40      461.39     28.27 o 
  14   3   8      704.97      691.91     35.02 o 
  15   3   8      707.40      615.65     63.49 o 
  16   3   8      659.73      705.40     39.29 o 
  17   3   8      540.28      584.06     51.57 o 
 -13   4   8      406.91      354.05     44.05 o 
 -12   4   8      317.55      313.89     30.17 o 
 -11   4   8      303.83      320.18     39.33 o 
 -10   4   8        3.92       17.68     24.36 o 
  -9   4   8     1491.95     1552.75     48.76 o 
  -8   4   8      110.97       59.93     17.47 o 
  -7   4   8       18.12       31.79     14.50 o 
  -6   4   8     4842.15     4751.31    157.17 o 
  -5   4   8     1063.95     1088.38     28.22 o 
  -4   4   8     1456.50     1482.06     31.86 o 
  -3   4   8      161.35      161.40     10.71 o 
  -2   4   8     7455.06     7072.06    150.96 o 
  -1   4   8        0.64       11.34      6.75 o 
   0   4   8     6491.48     6670.17    108.21 o 
   1   4   8       12.48       21.24      6.34 o 
   2   4   8       15.36        4.77      5.62 o 
   3   4   8      328.03      366.02     12.64 o 
   4   4   8     3478.08     3431.67     51.87 o 
   5   4   8     3116.67     3524.76     53.26 o 
   6   4   8     8561.49     9334.13    126.76 o 
   7   4   8      129.41      150.67     13.12 o 
   8   4   8      178.65      106.80     13.27 o 
   9   4   8       24.35       31.49     12.02 o 
  10   4   8     1390.36     1368.85     46.18 o 
  11   4   8      138.96      185.80     43.44 o 
  12   4   8      121.77      110.50     24.75 o 
  13   4   8      167.98      122.67     24.84 o 
  14   4   8        4.61      -17.03     17.03 o 
  15   4   8      271.66      270.79     23.14 o 
  16   4   8        6.76        2.98     20.65 o 
  17   4   8      498.86      521.76     50.22 o 
 -12   5   8        7.05        7.81     22.65 o 
 -11   5   8      573.90      586.10     35.69 o 
 -10   5   8      212.76      151.79     23.45 o 
  -9   5   8       25.50       13.76     17.29 o 
  -8   5   8      194.28      175.42     43.59 o 
  -7   5   8     1372.89     1405.68     43.61 o 
  -6   5   8       46.85       47.04     19.73 o 
  -5   5   8     1742.66     1704.61     37.02 o 
  -4   5   8     1282.78     1254.21     29.76 o 
  -3   5   8     1008.42     1012.23     25.24 o 
  -2   5   8      291.30      319.53     13.83 o 
  -1   5   8        1.02       -3.03      6.63 o 
   0   5   8    10997.95    11040.03    193.78 o 
   1   5   8     3739.21     3919.41     70.14 o 
   2   5   8     1066.29     1007.80     30.05 o 
   3   5   8       16.22       18.43      5.75 o 
   4   5   8     3672.87     3685.68     55.34 o 
   5   5   8      702.36      761.93     30.18 o 
   6   5   8     6534.96     6506.72     91.73 o 
   7   5   8      494.81      451.24     16.91 o 
   8   5   8      357.83      370.81     19.17 o 
   9   5   8      972.54     1018.80     49.89 o 
  10   5   8     2861.70     2624.60     88.33 o 
  11   5   8       69.26       59.72     15.21 o 
  12   5   8     1790.37     1731.14     70.58 o 
  13   5   8      933.31      916.43     82.33 o 
  14   5   8      169.44      182.58     22.16 o 
  15   5   8      246.24      243.18     28.75 o 
  16   5   8      733.24      824.47     52.80 o 
  17   5   8      664.62      752.01     56.60 o 
 -12   6   8       32.75        6.47     29.59 o 
 -11   6   8       11.14      -20.08     24.50 o 
 -10   6   8       29.31       34.24     26.07 o 
  -9   6   8      396.41      371.45     32.28 o 
  -8   6   8       16.48       15.80     16.21 o 
  -7   6   8     1303.80     1323.22     41.89 o 
  -6   6   8     3327.50     3237.10     79.22 o 
  -5   6   8      157.38      143.30     13.99 o 
  -4   6   8      326.61      320.64     19.50 o 
  -3   6   8       79.70       65.32     10.41 o 
  -2   6   8     1622.76     1590.10     37.28 o 
  -1   6   8      413.14      399.03     14.73 o 
   0   6   8       86.20      113.54     12.04 o 
   1   6   8     2148.61     2144.59     45.24 o 
   2   6   8     1444.54     1272.32     31.91 o 
   3   6   8        7.43        4.27      7.90 o 
   4   6   8     1775.84     1616.53     36.55 o 
   5   6   8     1341.44     1308.84     25.91 o 
   6   6   8       76.99       57.30      7.96 o 
   7   6   8      126.56      196.19     10.78 o 
   8   6   8     1333.77     1198.58     26.41 o 
   9   6   8      175.19      165.51     15.98 o 
  10   6   8       43.55       32.27     13.41 o 
  11   6   8      748.90      772.58     31.86 o 
  12   6   8     2362.02     2328.90     57.69 o 
  13   6   8       56.00       28.25     26.35 o 
  14   6   8      224.76      211.07     23.09 o 
  15   6   8      352.33      434.64     30.20 o 
  16   6   8       33.24       17.26     41.59 o 
  17   6   8       39.23       67.90     33.11 o 
  18   6   8        0.53      -17.64     32.44 o 
 -11   7   8       41.90       25.79     29.55 o 
 -10   7   8      326.50      387.92     39.59 o 
  -9   7   8      444.89      447.70     40.60 o 
  -8   7   8       38.03       45.42     24.13 o 
  -7   7   8      736.88      720.70     42.85 o 
  -6   7   8     2675.75     2671.82     68.86 o 
  -5   7   8      866.31      878.21     27.73 o 
  -4   7   8     1083.29     1054.35     28.94 o 
  -3   7   8      417.05      435.91     18.14 o 
  -2   7   8      216.45      206.28     19.82 o 
  -1   7   8      160.78      175.50     10.87 o 
   0   7   8    13380.70    13725.33    216.47 o 
   1   7   8     1090.09     1189.90     32.37 o 
   2   7   8      213.55      210.62     14.42 o 
   3   7   8      238.04      244.09     14.93 o 
   4   7   8      994.31      906.47     28.74 o 
   5   7   8     4803.68     5088.68     74.21 o 
   6   7   8     2542.89     2614.23     68.67 o 
   7   7   8      856.79      805.58     21.08 o 
   8   7   8     1791.98     1861.15     52.14 o 
   9   7   8      422.39      462.27     19.89 o 
  10   7   8     1630.69     1598.62     42.76 o 
  11   7   8     1673.29     1614.28     46.06 o 
  12   7   8      219.05      245.79     21.35 o 
  13   7   8     3984.57     3896.13    122.14 o 
  14   7   8      163.53      205.84     22.75 o 
  15   7   8       72.56       57.78     20.59 o 
  16   7   8      194.66      199.19     35.85 o 
  17   7   8      148.35      191.28     38.48 o 
  18   7   8       65.69       36.53     34.83 o 
 -10   8   8      102.19       52.00     30.68 o 
  -9   8   8      134.09      131.85     34.96 o 
  -8   8   8     1305.49     1236.71     78.80 o 
  -7   8   8      630.99      604.08     41.52 o 
  -6   8   8      759.55      720.23     57.88 o 
  -5   8   8     4325.18     4298.41     88.77 o 
  -4   8   8       33.34       -0.74     21.69 o 
  -3   8   8      420.44      474.39     29.62 o 
  -2   8   8     4159.09     4028.54     79.96 o 
  -1   8   8      598.77      583.16     30.94 o 
   0   8   8     2640.53     2671.54     57.53 o 
   1   8   8     1735.20     1659.14     56.56 o 
   2   8   8     4576.46     4265.48     93.92 o 
   3   8   8       82.44      119.45     17.60 o 
   4   8   8     3172.61     3272.58     78.76 o 
   5   8   8      620.73      528.42     19.89 o 
   6   8   8     2530.65     2401.13     42.09 o 
   7   8   8      122.39      107.15     10.32 o 
   8   8   8      492.90      445.06     17.45 o 
   9   8   8     5266.61     5098.95     78.94 o 
  10   8   8        2.94       18.64     12.74 o 
  11   8   8      136.08      132.95     17.67 o 
  12   8   8     3421.59     3107.63     90.58 o 
  13   8   8      226.19      230.46     23.34 o 
  14   8   8      453.25      394.99     28.29 o 
  15   8   8     4188.10     4249.75     95.55 o 
  16   8   8        1.32      -12.41     40.09 o 
  17   8   8      889.72      943.63     77.67 o 
  18   8   8       33.10       66.66     55.16 o 
 -10   9   8      276.59      358.15     42.79 o 
  -9   9   8        0.40       16.04     33.89 o 
  -8   9   8       84.13       79.52     29.13 o 
  -7   9   8      529.55      549.03     54.09 o 
  -6   9   8     3047.95     3138.40    128.87 o 
  -5   9   8        2.52       -0.22     16.80 o 
  -4   9   8     1961.00     1958.55     54.39 o 
  -3   9   8      180.95      147.36     19.98 o 
  -2   9   8      599.49      655.41     35.91 o 
  -1   9   8      745.67      759.89     30.36 o 
   0   9   8     2216.58     2083.38     50.21 o 
   1   9   8     1549.94     1467.86     40.45 o 
   2   9   8       89.66       99.70     14.89 o 
   3   9   8     3111.89     2893.87     59.98 o 
   4   9   8     1281.19     1141.32     33.23 o 
   5   9   8       21.61       15.07      6.80 o 
   6   9   8      316.17      293.71     13.80 o 
   7   9   8     2758.04     2827.43     49.19 o 
   8   9   8      387.07      373.29     16.46 o 
   9   9   8       79.04       83.72     11.89 o 
  10   9   8     1326.69     1334.48     39.59 o 
  11   9   8     2235.63     2213.38     67.06 o 
  12   9   8      758.44      676.20     51.93 o 
  13   9   8     3276.55     3066.79     72.58 o 
  14   9   8      186.60      202.72     33.39 o 
  15   9   8       40.93       55.23     21.23 o 
  16   9   8        0.15      -22.89     29.95 o 
  17   9   8      604.10      628.48     51.10 o 
  -9  10   8        1.70      -26.54     26.54 o 
  -8  10   8      574.59      606.57     46.58 o 
  -7  10   8      975.56      919.24     96.31 o 
  -6  10   8      124.20       72.18     22.15 o 
  -5  10   8      341.36      381.74     28.67 o 
  -4  10   8       86.01       42.58     18.13 o 
  -3  10   8      560.21      596.34     30.82 o 
  -2  10   8     4267.85     4098.07     85.30 o 
  -1  10   8      962.43      917.20     41.20 o 
   0  10   8       84.90       90.82     16.04 o 
   1  10   8       29.14       19.16     17.24 o 
   2  10   8     1399.61     1279.23     38.08 o 
   3  10   8     1337.69     1323.17     37.70 o 
   4  10   8       61.60       75.31     13.82 o 
   5  10   8       11.22       25.96     11.95 o 
   6  10   8     3251.05     3329.40     98.96 o 
   7  10   8      959.55      918.36     28.79 o 
   8  10   8     1118.27     1121.81     35.23 o 
   9  10   8      305.18      326.82     21.50 o 
  10  10   8      768.99      778.69     26.30 o 
  11  10   8      228.21      233.93     28.23 o 
  12  10   8        3.44       -3.49     14.95 o 
  13  10   8      917.52     1005.88     40.21 o 
  14  10   8       10.78       15.74     20.23 o 
  15  10   8      658.10      753.99     47.48 o 
  16  10   8        5.56       17.02     29.68 o 
  17  10   8      207.72      214.40     40.06 o 
  -8  11   8     1473.40     1783.45     75.95 o 
  -7  11   8       19.36       38.82     29.21 o 
  -6  11   8     1094.77     1210.96     52.48 o 
  -5  11   8      118.54      144.77     24.33 o 
  -4  11   8       76.36       70.29     21.49 o 
  -3  11   8     1445.24     1340.39     46.05 o 
  -2  11   8      813.49      870.00     40.07 o 
  -1  11   8       62.12       31.92     15.94 o 
   0  11   8       98.48       79.28     17.31 o 
   1  11   8      595.33      623.83     38.46 o 
   2  11   8       47.87       34.26     14.57 o 
   3  11   8      378.00      359.29     29.14 o 
   4  11   8      567.88      545.14     25.58 o 
   5  11   8      131.18      136.22     17.29 o 
   6  11   8      507.46      502.35     24.90 o 
   7  11   8     2061.40     2057.12     50.86 o 
   8  11   8     1059.77     1030.27     35.46 o 
   9  11   8     1199.68     1101.75     44.92 o 
  10  11   8     1510.97     1577.68     38.10 o 
  11  11   8      152.66      141.75     19.13 o 
  12  11   8      218.64      215.35     22.04 o 
  13  11   8        9.18       10.39     17.60 o 
  14  11   8      222.41      203.04     56.06 o 
  15  11   8      440.12      468.95     34.16 o 
  16  11   8      306.11      366.96     77.42 o 
  17  11   8        4.14       32.25     33.26 o 
  -7  12   8      176.28      183.40     37.47 o 
  -6  12   8        2.90       30.88     23.15 o 
  -5  12   8      173.94      212.91     27.96 o 
  -4  12   8      665.97      632.63     42.36 o 
  -3  12   8      285.69      264.01     26.39 o 
  -2  12   8       39.11       53.94     19.98 o 
  -1  12   8     2611.78     2635.63     65.83 o 
   0  12   8      273.26      255.62     22.96 o 
   1  12   8      187.67      192.18     20.10 o 
   2  12   8       43.93       25.97     15.20 o 
   3  12   8     5437.43     4980.22     96.78 o 
   4  12   8       64.97       92.13     17.58 o 
   5  12   8      694.76      694.89     30.58 o 
   6  12   8      131.12      144.90     18.60 o 
   7  12   8      907.53      902.95     85.74 o 
   8  12   8      308.47      310.66     25.64 o 
   9  12   8      516.87      514.24     27.87 o 
  10  12   8     2068.75     2004.95     53.74 o 
  11  12   8      113.22       46.17     22.19 o 
  12  12   8        0.56        7.27     17.33 o 
  13  12   8     1195.73     1141.14     43.38 o 
  14  12   8      163.33      181.93     36.07 o 
  15  12   8       93.60       82.78     23.18 o 
  16  12   8      301.39      316.17     87.68 o 
  17  12   8      235.76      225.77     41.84 o 
  -6  13   8      486.03      607.63     97.18 o 
  -5  13   8     1359.73     1494.31     86.43 o 
  -4  13   8        5.66       27.75     23.93 o 
  -3  13   8      569.33      568.61     41.32 o 
  -2  13   8      717.40      674.70     43.41 o 
  -1  13   8     1089.58     1068.16     43.07 o 
   0  13   8       13.58       13.44     18.01 o 
   1  13   8     1411.15     1438.12     46.31 o 
   2  13   8        0.49      -15.29     16.02 o 
   3  13   8     1305.41     1302.20     43.71 o 
   4  13   8      164.11      103.83     20.70 o 
   5  13   8     2208.44     2366.99     59.27 o 
   6  13   8       26.05      -15.39     15.39 o 
   7  13   8      115.97       98.94     19.15 o 
   8  13   8      627.86      589.70     30.27 o 
   9  13   8     1418.88     1440.85     62.47 o 
  10  13   8      506.29      516.37     29.18 o 
  11  13   8     1954.66     1903.41     68.79 o 
  12  13   8     1217.58     1295.47     58.54 o 
  13  13   8      250.13      179.21     31.44 o 
  14  13   8      545.88      537.87     43.12 o 
  15  13   8      324.05      359.52     91.68 o 
  16  13   8      144.43      167.56     37.79 o 
  -5  14   8       16.97       16.53     42.65 o 
  -4  14   8      591.08      640.76     57.47 o 
  -3  14   8     1177.27     1158.38    154.03 o 
  -2  14   8      378.77      481.12     41.90 o 
  -1  14   8       13.86        4.53     25.46 o 
   0  14   8      365.26      396.43     36.72 o 
   1  14   8      120.88      173.20     24.07 o 
   2  14   8     1244.38     1076.13     41.93 o 
   3  14   8     2798.35     2775.79     68.60 o 
   4  14   8      692.81      567.75     31.62 o 
   5  14   8      203.58      281.87     24.64 o 
   6  14   8      283.06      254.72     23.63 o 
   7  14   8     1980.35     2108.82     57.42 o 
   8  14   8      149.36      149.19     21.82 o 
   9  14   8        2.19        8.89     18.19 o 
  10  14   8      120.35      115.83     21.94 o 
  11  14   8      105.07       93.89     27.54 o 
  12  14   8        1.17      -13.14     42.59 o 
  13  14   8      779.85      830.31     50.77 o 
  14  14   8      264.71      220.74     36.52 o 
  15  14   8       90.29       95.60     32.69 o 
  -4  15   8      142.79      142.15     48.65 o 
  -3  15   8       93.32       75.31     28.03 o 
  -2  15   8       23.67       75.02     32.80 o 
  -1  15   8      291.77      417.26     45.65 o 
   0  15   8      373.74      427.07     41.42 o 
   1  15   8      594.49      584.23     44.44 o 
   2  15   8      111.54       99.40     27.48 o 
   3  15   8      301.94      344.27     49.72 o 
   4  15   8        5.78      -16.45     17.78 o 
   5  15   8     1418.18     1387.40     48.68 o 
   6  15   8      209.80      195.72     37.68 o 
   7  15   8      283.79      219.83     40.29 o 
   8  15   8      186.91      212.93     35.42 o 
   9  15   8      203.60      208.33     25.61 o 
  10  15   8      714.36      710.79     51.47 o 
  11  15   8     1330.98     1400.54     50.56 o 
  12  15   8     1384.25     1477.13     66.78 o 
  13  15   8       76.72       88.89     60.79 o 
  14  15   8        1.33       36.67     30.73 o 
  15  15   8      190.51      240.46     37.89 o 
  -2  16   8       27.31      -24.03     32.11 o 
  -1  16   8        6.48       14.83     31.12 o 
   0  16   8       35.95       22.50     34.21 o 
   1  16   8      250.28      311.27     74.79 o 
   2  16   8       77.78       80.97     31.32 o 
   3  16   8      575.92      649.14     46.88 o 
   4  16   8        7.71      -10.10     25.66 o 
   5  16   8      309.79      289.15     34.69 o 
   6  16   8       16.25       -3.65     23.98 o 
   7  16   8      834.15      758.46     64.16 o 
   8  16   8     1083.13     1093.73     54.80 o 
   9  16   8        3.51       16.52     21.58 o 
  10  16   8     2826.18     2952.72    103.53 o 
  11  16   8     1196.85     1194.22     49.48 o 
  12  16   8        7.93       19.70     29.94 o 
  13  16   8      137.93      132.79     35.35 o 
  14  16   8      269.91      324.65     83.86 o 
   0  17   8        5.54       -3.75     36.08 o 
   1  17   8       12.28       11.49     43.15 o 
   2  17   8      103.02      199.67     37.98 o 
   3  17   8      412.51      366.04     42.65 o 
   4  17   8       42.40       59.35     33.58 o 
   5  17   8      647.47      670.17     48.58 o 
   6  17   8      255.20      239.47     43.53 o 
   7  17   8        1.20       11.15     27.80 o 
   8  17   8       37.51       27.92     28.76 o 
   9  17   8       18.07       42.76     50.97 o 
  10  17   8       12.29      -27.16     27.16 o 
  11  17   8        0.07       19.58     29.45 o 
  12  17   8     1053.29      989.08     77.67 o 
   3  18   8      104.98      111.20     36.61 o 
   4  18   8       35.63       88.47     41.96 o 
   5  18   8       81.38       68.58     56.10 o 
   6  18   8      126.18       97.81     34.93 o 
   7  18   8      114.46       61.66     43.03 o 
   8  18   8      383.41      475.26     68.85 o 
   9  18   8      384.47      354.79     43.05 o 
  10  18   8     1691.56     1652.53     74.03 o 
  -4 -14   9       15.33      -31.72     31.72 o 
  -3 -14   9        1.49       35.57     30.58 o 
  -2 -14   9     2074.11     2225.52     74.41 o 
  -1 -14   9        7.47       -5.20     27.93 o 
  -7 -13   9       71.07       75.05     78.92 o 
  -6 -13   9     1932.41     1942.91     87.25 o 
  -5 -13   9        0.84      -39.33     45.09 o 
  -4 -13   9      678.54      698.01     56.45 o 
  -3 -13   9       11.71        6.24     28.07 o 
  -2 -13   9       87.62       85.93     28.50 o 
  -1 -13   9       34.41       36.27     27.74 o 
   0 -13   9     1223.85     1131.42     52.76 o 
   1 -13   9      447.74      427.58     37.65 o 
   2 -13   9      106.03      120.89     51.90 o 
   3 -13   9      244.72      210.34     35.06 o 
  -9 -12   9      178.19      169.98     46.59 o 
  -8 -12   9      895.76     1009.01    103.50 o 
  -7 -12   9      350.07      406.24     75.17 o 
  -6 -12   9      350.38      395.23    125.82 o 
  -5 -12   9        1.32       29.98     33.69 o 
  -4 -12   9      855.08      901.66     59.72 o 
  -3 -12   9      348.09      412.84     41.21 o 
  -2 -12   9       41.02       18.77     24.70 o 
  -1 -12   9      999.07     1056.18     49.05 o 
   0 -12   9       21.15      -23.26     23.26 o 
   1 -12   9       49.44       43.18     35.31 o 
   2 -12   9      301.19      220.98     32.29 o 
   3 -12   9      792.80      787.91     45.41 o 
   4 -12   9        4.44      -16.84     26.21 o 
   5 -12   9      161.14      188.03     33.10 o 
 -10 -11   9      833.41      970.88     62.28 o 
  -9 -11   9       17.42       -7.82     39.46 o 
  -8 -11   9      382.82      341.06     42.84 o 
  -7 -11   9        1.93       16.67     32.32 o 
  -6 -11   9      437.18      474.88     55.41 o 
  -5 -11   9      271.77      259.32     39.98 o 
  -4 -11   9      820.52      767.53     40.05 o 
  -3 -11   9      433.00      426.63     37.53 o 
  -2 -11   9      122.00       76.83     24.80 o 
  -1 -11   9       84.66       50.34     23.51 o 
   0 -11   9       39.87       25.37     39.53 o 
   1 -11   9     1017.31      879.50     44.09 o 
   2 -11   9       12.85       -5.18     23.36 o 
   3 -11   9       37.95       35.46     25.74 o 
   4 -11   9      175.02      164.22     29.22 o 
   5 -11   9      116.05      141.11     30.15 o 
   6 -11   9        2.37       36.16     27.93 o 
   7 -11   9     1122.83     1269.46     70.82 o 
 -11 -10   9      423.74      419.95     55.78 o 
 -10 -10   9       75.47       81.34     33.12 o 
  -9 -10   9       95.23       31.97     32.24 o 
  -8 -10   9      614.71      703.74     51.62 o 
  -7 -10   9     1660.81     1710.18     74.00 o 
  -6 -10   9      347.51      366.09     65.85 o 
  -5 -10   9      180.17      126.87     33.74 o 
  -4 -10   9     2904.94     2988.25     74.55 o 
  -3 -10   9       24.32       42.64     21.43 o 
  -2 -10   9       19.54        4.99     19.89 o 
  -1 -10   9     1199.48     1129.15     52.62 o 
   0 -10   9      353.74      330.99     30.65 o 
   1 -10   9        3.60      -15.18     20.91 o 
   2 -10   9      519.34      490.21     34.06 o 
   3 -10   9      873.29     1013.93     45.44 o 
   4 -10   9       45.83       39.26     38.70 o 
   5 -10   9       41.06       25.42     24.92 o 
   6 -10   9       99.96       76.44     27.28 o 
   7 -10   9      208.40      203.42     52.34 o 
   8 -10   9       79.40       82.59     29.36 o 
 -12  -9   9     1355.15     1482.05     70.60 o 
 -11  -9   9        1.45      -24.13     24.13 o 
 -10  -9   9        1.45        6.81     28.50 o 
  -9  -9   9     1091.19     1015.84     58.06 o 
  -8  -9   9       17.43       21.87     26.20 o 
  -7  -9   9        0.06        1.77     27.56 o 
  -6  -9   9      405.40      360.92     38.24 o 
  -5  -9   9     1185.94     1156.00     59.37 o 
  -4  -9   9     1494.53     1614.37     50.70 o 
  -3  -9   9     4322.10     4331.69     93.14 o 
  -2  -9   9      867.02      848.65     42.58 o 
  -1  -9   9      262.80      348.90     68.06 o 
   0  -9   9       21.75        6.26     20.35 o 
   1  -9   9     5829.59     5700.92    114.93 o 
   2  -9   9      280.46      284.24     28.46 o 
   3  -9   9        8.04       -0.95     21.99 o 
   4  -9   9     1855.77     1772.47     76.25 o 
   5  -9   9      205.17      196.37     27.73 o 
   6  -9   9      186.12      195.81     28.02 o 
   7  -9   9        2.57       -7.15     30.05 o 
   8  -9   9      389.04      356.46     34.43 o 
   9  -9   9       16.59       41.64     32.19 o 
  10  -9   9       10.50       -0.52     68.79 o 
 -12  -8   9       18.03       31.76     28.14 o 
 -11  -8   9      143.08      105.80     30.67 o 
 -10  -8   9     1035.01     1114.15     59.39 o 
  -9  -8   9      101.71       83.96     29.70 o 
  -8  -8   9       89.18      117.61     62.54 o 
  -7  -8   9     1263.07     1257.81     60.48 o 
  -6  -8   9      229.03      170.47     30.38 o 
  -5  -8   9        1.46       -9.30     35.27 o 
  -4  -8   9        0.98       -7.80     16.76 o 
  -3  -8   9     3670.18     3761.24     82.26 o 
  -2  -8   9        0.03        8.13     18.44 o 
  -1  -8   9     1744.61     1720.34     52.84 o 
   0  -8   9      160.46      148.24     22.30 o 
   1  -8   9       32.29       49.66     28.86 o 
   2  -8   9       10.06       58.64     20.04 o 
   3  -8   9      343.90      352.49     31.54 o 
   4  -8   9      310.34      409.82     30.38 o 
   5  -8   9       67.09       26.61     19.79 o 
   6  -8   9     1597.77     1599.56     89.00 o 
   7  -8   9       27.82       64.61     30.08 o 
   8  -8   9       14.13       -9.16     26.24 o 
   9  -8   9      271.77      277.58     38.63 o 
  10  -8   9      313.03      349.39     41.59 o 
  11  -8   9      424.96      386.97     45.59 o 
 -13  -7   9        2.56       -0.21     23.87 o 
 -12  -7   9      465.95      573.95     38.24 o 
 -11  -7   9      276.76      306.48     31.80 o 
 -10  -7   9       37.28       35.30     21.34 o 
  -9  -7   9      119.98      106.14     22.71 o 
  -8  -7   9     1459.65     1417.51    141.27 o 
  -7  -7   9      727.72      830.88     46.99 o 
  -6  -7   9      852.95      902.46     49.49 o 
  -5  -7   9       61.32       62.07     35.58 o 
  -4  -7   9     1758.94     1680.78     65.55 o 
  -3  -7   9     2386.54     2391.69     59.62 o 
  -2  -7   9      106.37      101.23     19.34 o 
  -1  -7   9      702.95      707.36     33.93 o 
   0  -7   9       31.43       10.30     17.22 o 
   1  -7   9     5344.97     5223.95    103.48 o 
   2  -7   9       57.96       30.93     18.68 o 
   3  -7   9        7.36       29.95     18.92 o 
   4  -7   9       20.58       25.02     19.01 o 
   5  -7   9     1610.30     1564.26     50.43 o 
   6  -7   9       36.27       36.95     21.92 o 
   7  -7   9       38.59       21.67     18.00 o 
   8  -7   9     1639.65     1595.44     77.29 o 
   9  -7   9      360.85      330.19     37.50 o 
  10  -7   9        2.80        4.54     27.66 o 
  11  -7   9      605.87      662.47    100.75 o 
  12  -7   9      714.32      794.88     55.67 o 
 -13  -6   9      128.83       90.68     25.54 o 
 -12  -6   9       24.14       22.96     22.71 o 
 -11  -6   9      142.46      118.05     24.97 o 
 -10  -6   9        5.70       16.20     19.08 o 
  -9  -6   9     1873.87     1721.49     54.17 o 
  -8  -6   9       18.48       14.10     18.25 o 
  -7  -6   9     1337.44     1338.62     45.18 o 
  -6  -6   9      206.12      193.89     29.50 o 
  -5  -6   9       38.71       19.59     15.55 o 
  -4  -6   9     2016.65     2127.57     53.07 o 
  -3  -6   9     6667.28     6463.74    116.83 o 
  -2  -6   9        5.58      -14.61     14.61 o 
  -1  -6   9        6.04       -2.37     14.56 o 
   0  -6   9        1.11       23.42     16.15 o 
   1  -6   9     3757.90     3702.29     79.11 o 
   2  -6   9       17.52       16.55     16.20 o 
   3  -6   9     3167.54     3165.79     71.43 o 
   4  -6   9      756.02      712.35     33.65 o 
   5  -6   9       47.94       53.25     19.30 o 
   6  -6   9      396.60      441.55     28.35 o 
   7  -6   9     1533.04     1471.62     47.35 o 
   8  -6   9       84.52      104.25     28.47 o 
   9  -6   9      595.87      584.96     42.36 o 
  10  -6   9       78.09       84.18     29.89 o 
  11  -6   9       27.60       61.60     30.23 o 
  12  -6   9       88.45       32.16     37.27 o 
 -13  -5   9      133.72      148.46     26.36 o 
 -12  -5   9       26.11       81.79     23.03 o 
 -11  -5   9      927.00      974.54     43.41 o 
 -10  -5   9        0.56        1.02     17.89 o 
  -9  -5   9        2.69       -4.55     16.96 o 
  -8  -5   9     1559.62     1462.44     48.31 o 
  -7  -5   9     1686.94     1548.00     74.70 o 
  -6  -5   9     2042.75     2040.00     54.94 o 
  -5  -5   9     3069.78     3019.92     81.39 o 
  -4  -5   9      849.88      807.75     27.60 o 
  -3  -5   9       99.04       93.90     12.25 o 
  -2  -5   9      290.75      307.47     16.50 o 
  -1  -5   9     1048.12      956.77     34.03 o 
   0  -5   9      336.63      284.90     26.74 o 
   1  -5   9      416.95      414.53     25.03 o 
   2  -5   9     3861.83     3876.88     79.65 o 
   3  -5   9      825.01      842.75     34.16 o 
   4  -5   9      358.96      382.15     25.31 o 
   5  -5   9      179.28      189.50     26.12 o 
   6  -5   9     1378.29     1396.28     43.10 o 
   7  -5   9       58.40       76.39     18.82 o 
   8  -5   9      861.01      811.62     49.09 o 
   9  -5   9     1239.76     1089.27     54.48 o 
  10  -5   9      477.15      443.94     39.40 o 
  11  -5   9        0.92      -24.97     24.97 o 
  12  -5   9      250.29      218.37     51.09 o 
  13  -5   9        4.35       52.04     32.04 o 
 -13  -4   9      386.75      383.36     33.45 o 
 -12  -4   9      131.91      109.07     23.52 o 
 -11  -4   9       21.25       51.33     36.69 o 
 -10  -4   9       70.48       71.91     20.28 o 
  -9  -4   9     1476.36     1372.32    111.91 o 
  -8  -4   9      410.56      383.10     26.70 o 
  -7  -4   9       14.87       -3.18     15.35 o 
  -6  -4   9      824.48      834.99     34.45 o 
  -5  -4   9      134.66      138.99     19.63 o 
  -4  -4   9     2060.03     2079.84     70.03 o 
  -3  -4   9     2357.21     2280.03     44.34 o 
  -2  -4   9      312.25      270.85     15.50 o 
  -1  -4   9      469.63      500.85     18.88 o 
   0  -4   9      137.01       94.35     14.39 o 
   1  -4   9     3743.65     3447.72     57.54 o 
   2  -4   9     3703.62     4009.30     79.40 o 
   3  -4   9       15.89       40.90     16.60 o 
   4  -4   9     6122.78     6000.15     94.20 o 
   5  -4   9      206.01      239.14     20.24 o 
   6  -4   9       24.74       37.59     15.18 o 
   7  -4   9     1068.87     1079.18     46.18 o 
   8  -4   9     1774.81     1879.21     76.23 o 
   9  -4   9      948.80      905.87     47.25 o 
  10  -4   9      783.82      865.18     47.71 o 
  11  -4   9       69.03      134.00     29.74 o 
  12  -4   9       66.69       77.08     29.51 o 
  13  -4   9        0.97       21.52     28.01 o 
  14  -4   9      711.94      601.58     48.03 o 
 -13  -3   9       74.42       30.95     22.59 o 
 -12  -3   9       10.91       25.56     19.69 o 
 -11  -3   9     1420.59     1487.87     58.55 o 
 -10  -3   9     1904.02     1832.69     56.03 o 
  -9  -3   9       14.88        8.76     16.17 o 
  -8  -3   9        1.99        8.74     15.24 o 
  -7  -3   9     1171.00     1013.69     37.94 o 
  -6  -3   9      641.09      616.83     28.49 o 
  -5  -3   9     4513.10     4405.15     87.69 o 
  -4  -3   9     6909.50     6965.22    153.82 o 
  -3  -3   9      593.21      615.77     25.25 o 
  -2  -3   9        1.39        9.20      8.50 o 
  -1  -3   9       23.71       47.32      9.59 o 
   0  -3   9      824.27      656.55     20.36 o 
   1  -3   9        0.82       -2.21      6.87 o 
   2  -3   9      913.02      766.07     21.43 o 
   3  -3   9     1364.29     1396.01     30.60 o 
   4  -3   9      287.15      339.77     19.05 o 
   5  -3   9       52.63       44.21     10.16 o 
   6  -3   9     2657.08     2460.38     65.46 o 
   7  -3   9      680.91      756.22     30.96 o 
   8  -3   9        2.32       26.42     15.07 o 
   9  -3   9     1303.86     1187.69     41.85 o 
  10  -3   9     1888.11     1845.69     65.65 o 
  11  -3   9      131.86      129.55     27.64 o 
  12  -3   9     1538.85     1526.35     93.18 o 
  13  -3   9      108.45       61.53     29.15 o 
  14  -3   9       82.89       56.40     43.71 o 
  15  -3   9      198.08      145.80     35.59 o 
 -13  -2   9      378.34      425.99     34.10 o 
 -12  -2   9      420.02      465.77     53.92 o 
 -11  -2   9      766.11      821.75     38.76 o 
 -10  -2   9      592.83      673.07     34.92 o 
  -9  -2   9      152.21      153.08     20.84 o 
  -8  -2   9      803.54      838.15     57.11 o 
  -7  -2   9      123.61      114.83     17.80 o 
  -6  -2   9     2090.34     2074.83     53.21 o 
  -5  -2   9     3959.86     3713.27     76.35 o 
  -4  -2   9      234.96      244.22     18.48 o 
  -3  -2   9      943.75      897.78     29.53 o 
  -2  -2   9     7695.15     7742.65    192.80 o 
  -1  -2   9       20.13       32.96      8.61 o 
   0  -2   9     2773.09     2863.86     49.11 o 
   1  -2   9      621.31      600.89     21.66 o 
   2  -2   9    12889.05    13140.80    211.76 o 
   3  -2   9     2323.81     2524.14     44.41 o 
   4  -2   9     6165.05     6300.22    106.24 o 
   5  -2   9       43.29       28.39      9.64 o 
   6  -2   9        0.79       -1.88      9.69 o 
   7  -2   9       43.23       41.31     11.09 o 
   8  -2   9       10.30        9.97     13.69 o 
   9  -2   9      604.42      588.03     28.71 o 
  10  -2   9      130.26      151.40     23.33 o 
  11  -2   9      969.49      927.94     39.66 o 
  12  -2   9      711.02      752.09     62.53 o 
  13  -2   9        0.16      -18.91     18.91 o 
  14  -2   9      323.02      360.81     31.11 o 
  15  -2   9        7.64       17.63     34.14 o 
 -13  -1   9      123.37      125.84     30.12 o 
 -12  -1   9      205.56      231.17     27.49 o 
 -11  -1   9     1181.86     1239.74     46.56 o 
 -10  -1   9      765.26      750.80     36.03 o 
  -9  -1   9      618.83      564.43     44.21 o 
  -8  -1   9       90.46       79.52     17.36 o 
  -7  -1   9      570.42      568.49     28.46 o 
  -6  -1   9      150.10      175.25     17.97 o 
  -5  -1   9      199.51      209.40     18.29 o 
  -4  -1   9     2578.70     2338.01     53.56 o 
  -3  -1   9     1871.56     1937.14     50.93 o 
  -2  -1   9    10122.75    10622.56    145.75 o 
  -1  -1   9     1711.17     1785.75     43.81 o 
   0  -1   9      990.46      883.61     22.93 o 
   1  -1   9    14587.50    15759.71    209.87 o 
   2  -1   9     1446.61     1827.88     36.23 o 
   3  -1   9      632.64      681.44     19.71 o 
   4  -1   9     3200.12     3100.28     51.36 o 
   5  -1   9      615.67      645.27     25.09 o 
   6  -1   9     4440.46     4385.21     84.04 o 
   7  -1   9      366.37      357.71     16.41 o 
   8  -1   9     2974.12     2838.25    109.44 o 
   9  -1   9      489.12      514.95     47.96 o 
  10  -1   9      523.68      507.22     47.30 o 
  11  -1   9      358.84      320.59     35.16 o 
  12  -1   9        7.38       12.86     23.18 o 
  13  -1   9      344.48      327.35     28.57 o 
  14  -1   9      255.59      292.71     29.38 o 
  15  -1   9       54.76       34.80     23.32 o 
  16  -1   9     2181.29     2352.04     71.87 o 
 -13   0   9       15.55       27.73     21.66 o 
 -12   0   9       31.08       60.53     20.59 o 
 -11   0   9      309.15      309.80     27.62 o 
 -10   0   9        7.83       14.52     17.94 o 
  -9   0   9      359.94      366.01     40.94 o 
  -8   0   9       44.81       45.92     16.06 o 
  -7   0   9        0.62       -7.78     13.19 o 
  -6   0   9     2451.81     2327.14     98.42 o 
  -5   0   9     1163.82     1107.66     93.60 o 
  -4   0   9     3026.22     3149.54     99.72 o 
  -3   0   9      276.47      259.82     10.73 o 
  -2   0   9     8333.16     8175.66    114.48 o 
  -1   0   9     1038.50     1140.33     25.44 o 
   0   0   9     5310.02     5934.52     85.87 o 
   1   0   9     3058.79     3256.19     52.13 o 
   2   0   9    14184.14    14058.32    187.38 o 
   3   0   9      276.75      328.65     15.65 o 
   4   0   9      623.25      540.77     21.85 o 
   5   0   9      145.72      142.28     10.38 o 
   6   0   9     1060.41     1109.75     42.81 o 
   7   0   9     1165.63     1124.80     26.13 o 
   8   0   9     6561.28     6289.73    112.74 o 
   9   0   9        9.14        4.95     13.74 o 
  10   0   9     1064.40     1014.34     44.90 o 
  11   0   9      240.63      194.41     27.82 o 
  12   0   9     2241.42     2182.89     60.07 o 
  13   0   9      132.28       66.26     21.48 o 
  14   0   9       74.10       70.75     28.34 o 
  15   0   9     2375.21     2341.79     78.99 o 
  16   0   9        3.61        5.01     26.77 o 
 -13   1   9      858.95      839.72     42.75 o 
 -12   1   9      163.16      177.30     26.22 o 
 -11   1   9      220.28      218.31     28.49 o 
 -10   1   9      388.25      372.49     27.93 o 
  -9   1   9      281.84      307.69     24.61 o 
  -8   1   9       50.49       33.08     16.19 o 
  -7   1   9     2995.03     3009.55     77.85 o 
  -6   1   9     6652.12     6284.06    138.46 o 
  -5   1   9      227.53      214.60     17.70 o 
  -4   1   9     2078.73     2083.15     49.54 o 
  -3   1   9       13.89        6.08      6.70 o 
  -2   1   9      222.41      219.05     15.54 o 
  -1   1   9     3985.81     4321.24     69.39 o 
   0   1   9    12961.58    13461.15    179.53 o 
   1   1   9     1126.34     1222.70     28.23 o 
   2   1   9     1151.56     1313.62     26.63 o 
   3   1   9      102.45      136.40      9.39 o 
   4   1   9     6825.18     6840.99     96.34 o 
   5   1   9       51.26       55.80      7.73 o 
   6   1   9     3997.89     3929.17     60.75 o 
   7   1   9       55.25       43.37     11.54 o 
   8   1   9       75.01      121.03     14.87 o 
   9   1   9      665.30      656.39     28.16 o 
  10   1   9     8287.42     7957.10    140.64 o 
  11   1   9       82.07       52.99     19.12 o 
  12   1   9       25.85        7.99     16.17 o 
  13   1   9     2255.00     2049.92     58.50 o 
  14   1   9      342.62      427.52     31.18 o 
  15   1   9       75.68       46.71     31.59 o 
  16   1   9      447.89      463.66     35.61 o 
 -13   2   9       63.14       55.20     24.13 o 
 -12   2   9      886.53      873.67     42.03 o 
 -11   2   9      642.74      695.37     36.67 o 
 -10   2   9      695.53      761.87     37.24 o 
  -9   2   9      479.80      467.36     28.62 o 
  -8   2   9     1692.54     1685.71     49.44 o 
  -7   2   9      122.39      131.65     29.52 o 
  -6   2   9     1525.60     1519.31     43.84 o 
  -5   2   9      192.29      235.32     19.23 o 
  -4   2   9     6031.86     5867.12    109.04 o 
  -3   2   9     1636.03     1621.05     31.86 o 
  -2   2   9     2815.60     2740.96     51.58 o 
  -1   2   9       38.97       32.31      6.62 o 
   0   2   9     5695.19     6028.53     86.27 o 
   1   2   9     1079.20     1207.68     25.11 o 
   2   2   9      300.28      205.46     10.49 o 
   3   2   9     5043.37     4948.80     77.34 o 
   4   2   9      146.57      169.32     15.80 o 
   5   2   9      924.34      839.78     19.93 o 
   6   2   9     1638.73     1593.49     29.65 o 
   7   2   9      444.07      479.63     21.24 o 
   8   2   9     1236.25     1285.55     36.41 o 
   9   2   9     1180.14     1190.60     42.50 o 
  10   2   9      230.96      234.76     20.15 o 
  11   2   9     1585.85     1487.54     45.30 o 
  12   2   9       47.82       40.75     17.71 o 
  13   2   9      523.21      513.82     30.54 o 
  14   2   9       14.17       11.25     18.93 o 
  15   2   9      534.42      536.95     34.20 o 
  16   2   9      197.92      237.47     38.99 o 
  17   2   9       33.98       62.48     36.30 o 
 -13   3   9       87.25      160.78     37.78 o 
 -12   3   9      985.33     1023.38     46.43 o 
 -11   3   9      138.11      137.85     23.74 o 
 -10   3   9      238.31      233.84     25.04 o 
  -9   3   9       65.27       72.54     19.45 o 
  -8   3   9      832.61      762.72     34.14 o 
  -7   3   9      530.98      490.97     29.41 o 
  -6   3   9     4271.64     4086.65    105.40 o 
  -5   3   9      599.52      641.56     27.30 o 
  -4   3   9      179.29      192.84     12.67 o 
  -3   3   9      243.93      254.61     16.63 o 
  -2   3   9     1490.28     1282.40     27.30 o 
  -1   3   9       57.00       99.86      8.84 o 
   0   3   9     6077.37     6120.48     87.45 o 
   1   3   9      504.21      517.52     15.74 o 
   2   3   9     5373.80     5404.21     77.43 o 
   3   3   9     2206.38     2319.22     38.68 o 
   4   3   9      275.61      346.09     12.72 o 
   5   3   9     1922.50     1802.23     31.98 o 
   6   3   9     1289.36     1533.65     33.70 o 
   7   3   9     1341.79     1258.11     49.41 o 
   8   3   9     1501.71     1398.71     40.53 o 
   9   3   9       59.47       84.39     14.11 o 
  10   3   9     1792.73     1619.14     44.61 o 
  11   3   9     1708.17     1720.11     47.84 o 
  12   3   9       74.19       59.55     17.91 o 
  13   3   9     2141.23     2005.14     55.92 o 
  14   3   9        6.56       -4.64     16.76 o 
  15   3   9     1170.45     1155.10     46.08 o 
  16   3   9       68.18       42.84     23.04 o 
  17   3   9     2219.38     2349.63     92.17 o 
 -12   4   9      201.22      278.64     33.73 o 
 -11   4   9       91.22       82.36     24.34 o 
 -10   4   9      846.47      839.03     78.10 o 
  -9   4   9       21.54      -11.98     22.38 o 
  -8   4   9      414.25      493.42     33.46 o 
  -7   4   9       52.15       44.11     16.88 o 
  -6   4   9     1578.82     1528.96     43.86 o 
  -5   4   9     1401.20     1349.41     52.77 o 
  -4   4   9     4428.43     4533.26    110.28 o 
  -3   4   9     2397.40     2309.98     42.28 o 
  -2   4   9      153.96      178.23     11.51 o 
  -1   4   9     1524.11     1410.67     29.23 o 
   0   4   9     7820.28     8232.63    114.31 o 
   1   4   9      984.63      955.47     21.61 o 
   2   4   9     1141.00     1195.50     24.17 o 
   3   4   9      642.09      592.36     16.16 o 
   4   4   9      924.66      939.33     21.10 o 
   5   4   9     2522.12     2468.10     40.75 o 
   6   4   9      190.98      150.87     16.59 o 
   7   4   9     1053.80     1037.60     30.31 o 
   8   4   9        3.32        7.23     10.93 o 
   9   4   9     2046.83     2115.56     60.92 o 
  10   4   9      310.75      285.61     19.76 o 
  11   4   9       11.49        7.21     26.23 o 
  12   4   9      134.55      128.27     19.13 o 
  13   4   9      211.39      217.30     22.93 o 
  14   4   9       22.39       66.11     19.64 o 
  15   4   9       86.04       88.69     22.59 o 
  16   4   9       40.73       69.19     24.50 o 
  17   4   9     1127.51     1320.26     80.42 o 
 -12   5   9     1242.56     1412.51    104.31 o 
 -11   5   9       10.02        0.29     20.33 o 
 -10   5   9       21.20       23.00     19.10 o 
  -9   5   9       25.76       29.40     18.06 o 
  -8   5   9     1105.64     1217.90     51.66 o 
  -7   5   9      496.98      585.93     29.69 o 
  -6   5   9     1319.40     1348.23     50.96 o 
  -5   5   9      155.60      143.42     17.12 o 
  -4   5   9        5.47       -6.26      9.63 o 
  -3   5   9       78.96       91.26     10.64 o 
  -2   5   9     3313.58     3281.63     54.45 o 
  -1   5   9       18.41       24.13      7.64 o 
   0   5   9     1199.70     1365.73     27.82 o 
   1   5   9     4836.29     4804.00     70.59 o 
   2   5   9     1439.35     1411.96     28.94 o 
   3   5   9        0.20        3.47      6.07 o 
   4   5   9      786.58      745.97     18.75 o 
   5   5   9      312.63      191.41     10.78 o 
   6   5   9       94.92      128.44      9.23 o 
   7   5   9     6687.78     6722.81     95.72 o 
   8   5   9        8.12       -9.12     10.25 o 
   9   5   9     1573.34     1573.19     41.56 o 
  10   5   9      296.06      299.35     27.07 o 
  11   5   9     1017.98      996.49     35.78 o 
  12   5   9      155.35      162.86     22.44 o 
  13   5   9      622.99      592.65     62.04 o 
  14   5   9      163.33      182.78     23.68 o 
  15   5   9      717.41      681.63     31.21 o 
  16   5   9        1.38       18.54     20.23 o 
  17   5   9      394.04      348.30    129.76 o 
 -11   6   9        0.35      -19.17     39.34 o 
 -10   6   9     1270.26     1360.74     63.26 o 
  -9   6   9       10.06        2.10     23.37 o 
  -8   6   9      151.51      170.69     21.98 o 
  -7   6   9      769.92      816.27     47.60 o 
  -6   6   9     2530.09     2488.28     60.30 o 
  -5   6   9      609.94      637.93     23.85 o 
  -4   6   9     1855.73     1817.18     54.41 o 
  -3   6   9      660.50      651.91     26.54 o 
  -2   6   9       31.83       53.80      9.57 o 
  -1   6   9      970.64      936.07     27.06 o 
   0   6   9     3106.66     3184.91     51.31 o 
   1   6   9       12.46       22.36      9.15 o 
   2   6   9     1797.68     1931.56     43.03 o 
   3   6   9     5268.11     5054.37    103.39 o 
   4   6   9      232.97      183.50      9.71 o 
   5   6   9       55.02       70.55      8.32 o 
   6   6   9     2211.99     2397.25     40.85 o 
   7   6   9     2639.74     2322.32     40.55 o 
   8   6   9       33.37       24.74      8.69 o 
   9   6   9      717.98      668.43     35.56 o 
  10   6   9      171.44      152.63     17.99 o 
  11   6   9      885.23      850.38     33.86 o 
  12   6   9        1.17       16.83     16.32 o 
  13   6   9     2172.92     2119.64     58.04 o 
  14   6   9      419.11      445.38     29.22 o 
  15   6   9      110.79       91.71     21.58 o 
  16   6   9      496.41      600.03     35.52 o 
  17   6   9      432.58      480.88     58.66 o 
  18   6   9        1.32      -21.48     31.78 o 
 -11   7   9       17.82       24.34     37.71 o 
 -10   7   9        5.80        9.84     26.67 o 
  -9   7   9       24.84        4.77     25.19 o 
  -8   7   9     1465.39     1535.03     64.73 o 
  -7   7   9        3.92      -14.90     18.68 o 
  -6   7   9      468.49      417.91     46.28 o 
  -5   7   9      996.13      987.30     37.79 o 
  -4   7   9       18.97       19.70     14.56 o 
  -3   7   9      102.31       94.43     15.83 o 
  -2   7   9     4058.14     3976.59     78.06 o 
  -1   7   9     2473.89     2434.54     53.93 o 
   0   7   9      933.11      974.67     30.61 o 
   1   7   9     1827.08     1596.84     60.54 o 
   2   7   9      428.29      453.48     37.76 o 
   3   7   9      622.19      575.12     22.30 o 
   4   7   9       39.18       67.29      6.86 o 
   5   7   9     9375.29     9145.92    125.84 o 
   6   7   9     2012.14     2018.52     36.54 o 
   7   7   9        3.15        7.80      7.69 o 
   8   7   9      999.33     1005.86     36.53 o 
   9   7   9     2820.03     2895.16     61.50 o 
  10   7   9      155.65      136.89     14.28 o 
  11   7   9     1210.34     1189.43     38.06 o 
  12   7   9      829.03      844.58     46.03 o 
  13   7   9       63.83       48.58     17.06 o 
  14   7   9     1491.30     1398.25     47.13 o 
  15   7   9      984.67     1132.59     44.84 o 
  16   7   9      576.78      562.70     45.40 o 
  17   7   9        7.93       20.27     28.83 o 
  18   7   9      210.13      174.95     38.61 o 
 -10   8   9      443.96      436.20     45.90 o 
  -9   8   9       15.00        3.07     55.03 o 
  -8   8   9       43.07       62.58     27.68 o 
  -7   8   9     1601.85     1521.10     64.28 o 
  -6   8   9      677.70      739.04     44.01 o 
  -5   8   9       42.98       44.77     22.79 o 
  -4   8   9      108.57       94.79     18.86 o 
  -3   8   9      143.26      120.04     17.44 o 
  -2   8   9      687.88      732.36     38.87 o 
  -1   8   9     1703.84     1561.46     42.32 o 
   0   8   9       24.95       52.65     12.90 o 
   1   8   9     1603.63     1368.38     37.26 o 
   2   8   9       90.48       82.69     12.53 o 
   3   8   9     3603.41     3473.14     67.55 o 
   4   8   9      112.84      121.45     13.43 o 
   5   8   9     2048.69     2126.71     50.66 o 
   6   8   9     1887.76     1830.17     34.50 o 
   7   8   9     8747.45     8407.57    124.96 o 
   8   8   9       13.20       16.06      8.73 o 
   9   8   9     1939.57     1912.87     53.76 o 
  10   8   9     1369.95     1428.83     40.84 o 
  11   8   9     1123.57     1037.11     36.33 o 
  12   8   9       53.15       60.07     16.56 o 
  13   8   9     4903.76     4599.31    105.92 o 
  14   8   9     1088.81     1080.38     42.12 o 
  15   8   9       76.14       51.24     21.13 o 
  16   8   9      293.74      274.44     29.03 o 
  17   8   9       19.20       38.04     30.00 o 
  18   8   9      306.95      322.79     45.89 o 
 -10   9   9       37.32       39.27     53.03 o 
  -9   9   9      174.49      166.62     44.71 o 
  -8   9   9      522.24      564.54     84.17 o 
  -7   9   9     1197.57     1178.08     58.42 o 
  -6   9   9      117.92      135.80     30.39 o 
  -5   9   9      630.09      643.18     45.59 o 
  -4   9   9      103.18       99.00     31.47 o 
  -3   9   9      882.07      897.57     36.01 o 
  -2   9   9     1150.27     1109.22     37.86 o 
  -1   9   9     2589.56     2687.45     61.15 o 
   0   9   9        8.18       24.34     13.35 o 
   1   9   9      917.62      936.26     53.16 o 
   2   9   9      669.00      669.20     27.08 o 
   3   9   9     1740.55     1702.71     42.81 o 
   4   9   9       86.60      125.41     13.94 o 
   5   9   9     3298.71     3202.56     64.34 o 
   6   9   9       16.09       24.86     11.82 o 
   7   9   9      400.59      432.00     17.09 o 
   8   9   9     3522.79     3477.06     91.80 o 
   9   9   9     5664.40     5600.73    109.16 o 
  10   9   9     1135.73     1129.31     41.48 o 
  11   9   9      215.43      242.87     22.99 o 
  12   9   9      175.22      191.22     20.77 o 
  13   9   9       99.75      128.86     23.83 o 
  14   9   9        9.99       -0.59     23.50 o 
  15   9   9      491.73      479.15     31.71 o 
  16   9   9       20.35       -3.20     24.13 o 
  17   9   9      256.51      259.24     40.74 o 
  -9  10   9       67.48       70.19     33.96 o 
  -8  10   9       56.52       33.47     29.39 o 
  -7  10   9      344.54      394.84     39.92 o 
  -6  10   9      164.52      163.53     30.66 o 
  -5  10   9        9.38       -7.53     26.39 o 
  -4  10   9       32.98       31.17     18.91 o 
  -3  10   9     1024.76      949.33     38.69 o 
  -2  10   9       34.63       56.42     17.55 o 
  -1  10   9      279.55      323.03     28.54 o 
   0  10   9       76.64       90.12     19.56 o 
   1  10   9     2999.58     2975.47     65.31 o 
   2  10   9        7.22        9.76     13.08 o 
   3  10   9       68.03       69.68     13.93 o 
   4  10   9      665.64      701.39     28.17 o 
   5  10   9     1915.57     1794.56     44.88 o 
   6  10   9     2624.25     2693.12     76.22 o 
   7  10   9      963.04      973.42     32.39 o 
   8  10   9     3094.44     3083.04     54.26 o 
   9  10   9      304.37      318.15     16.96 o 
  10  10   9      396.10      354.79     26.92 o 
  11  10   9     3270.76     3108.51     69.23 o 
  12  10   9       91.50       48.30     17.65 o 
  13  10   9     1258.10     1098.43     41.81 o 
  14  10   9     2856.74     3070.81     95.96 o 
  15  10   9      144.31      134.25     24.77 o 
  16  10   9       43.21       49.97     22.81 o 
  17  10   9        1.04      -22.00     29.42 o 
  -8  11   9       15.27       -5.53     39.15 o 
  -7  11   9     2884.33     3088.86    127.01 o 
  -6  11   9       17.66       33.92     36.27 o 
  -5  11   9      207.78      252.25     27.17 o 
  -4  11   9      133.55      117.87     23.35 o 
  -3  11   9       45.26       27.40     19.03 o 
  -2  11   9      411.89      462.85     33.42 o 
  -1  11   9     1563.93     1657.84     89.32 o 
   0  11   9      292.77      280.09     22.76 o 
   1  11   9      116.13       84.77     17.39 o
[truncated: 363,052 more chars]
